# Supplementary material for: Gender differences in representation, citations, and h-index: An empirical examination of the field of communication across the ten most productive countries
Source: PLoS One. 2024 Nov 20;19(11):e0312731. doi: 10.1371/journal.pone.0312731 (PMC11578513; doi:10.1371/journal.pone.0312731)
Supplement: S1 Data — (XLSX) [file pone.0312731.s005.xlsx]

## Sheet: Australia
﻿Data set	Top 500 authors, by Scholarly Output
Entity	Australia
Year range	2019 to 2022
Subject classification	ASJC
Filtered by	Communication
Types of publications included	all publication types
Self-citations	included
Data source	Scopus
Date last updated	26 April 2023
Date exported	4 May 2023
Name	Scholarly Output	Most recent publication	Citations	Citations per Publication	Field-Weighted Citation Impact	h-index	Scopus author ID	Scopus author profile
	20	2022	269	13.5	3.14	20
	19	2022	174	9.2	1.78	17
	18	2022	131	7.3	2.16	13
	17	2022	371	21.8	5.24	31
	14	2021	45	3.2	0.75	29
	12	2022	62	5.2	2.9	14
	12	2022	25	2.1	0.43	5
	12	2022	59	4.9	1.75	11
	12	2022	97	8.1	1.79	40
	11	2021	0	0	0	6
	11	2022	67	6.1	2.47	10
	11	2022	12	1.1	0.83	3
	11	2022	43	3.9	2.16	7
	10	2022	9	0.9	0.1	13
	10	2022	117	11.7	2.25	23
	10	2022	9	0.9	0.31	14
	10	2021	50	5	1.57	4
	10	2022	64	6.4	1.36	33
	10	2022	92	9.2	4.14	20
	10	2021	49	4.9	1.58	16
	10	2022	75	7.5	3.73	5
	10	2022	2	0.2	0.07	1
	10	2022	49	4.9	1.6	13
	9	2022	65	7.2	1.3	16
	9	2022	80	8.9	2.06	17
	9	2022	75	8.3	1.69	18
	9	2022	47	5.2	2.23	10
	9	2022	33	3.7	1.44	7
	9	2022	13	1.4	1.28	21
	9	2021	24	2.7	0.63	5
	9	2022	87	9.7	2.81	7
	9	2022	56	6.2	1.37	5
	9	2022	211	23.4	8.15	6
	9	2022	22	2.4	0.39	5
	9	2022	62	6.9	3.26	19
	9	2021	51	5.7	0.77	7
	8	2022	96	12	2.1	20
	8	2021	16	2	0.81	19
	8	2022	65	8.1	3.25	12
	8	2022	94	11.8	4.19	8
	8	2022	26	3.3	1.7	14
	8	2022	16	2	1.18	5
	8	2022	47	5.9	1.72	9
	8	2021	74	9.3	1.81	6
	8	2022	74	9.3	2.77	27
	8	2022	67	8.4	1.95	9
	8	2022	109	13.6	7.55	5
	8	2022	0	0	0	0
	8	2022	19	2.4	3.99	32
	8	2022	38	4.8	1.09	22
	8	2021	165	20.6	7.74	54
	7	2022	45	6.4	2.03	30
	7	2021	57	8.1	4.01	16
	7	2022	131	18.7	3.66	19
	7	2022	38	5.4	0.88	9
	7	2022	14	2	3.78	12
	7	2022	117	16.7	7.1	15
	7	2022	19	2.7	0.9	13
	7	2022	26	3.7	0.79	9
	7	2021	95	13.6	2.59	6
	7	2022	50	7.1	0.98	10
	7	2022	6	0.9	0.25	5
	7	2022	56	8	1.7	6
	7	2022	22	3.1	0.55	6
	7	2022	35	5	2.74	6
	7	2022	72	10.3	2.09	14
	7	2022	45	6.4	1.17	23
	7	2022	8	1.1	0.26	21
	7	2021	91	13	2.55	33
	7	2022	45	6.4	1.96	12
	6	2022	22	3.7	0.5	18
	6	2022	28	4.7	1.26	26
	6	2022	45	7.5	2.04	16
	6	2022	28	4.7	1.73	12
	6	2022	0	0	0	3
	6	2021	86	14.3	2.88	26
	6	2022	38	6.3	3.39	7
	6	2022	25	4.2	0.77	18
	6	2022	40	6.7	4	6
	6	2022	6	1	0.41	3
	6	2021	76	12.7	1.58	6
	6	2021	48	8	1.45	10
	6	2022	21	3.5	0.7	5
	6	2021	91	15.2	2.02	12
	6	2021	195	32.5	5.31	10
	6	2022	29	4.8	2.42	11
	6	2022	7	1.2	0.14	3
	6	2022	12	2	1.4	9
	6	2022	49	8.2	2.13	4
	6	2021	55	9.2	3.47	41
	6	2022	21	3.5	0.69	12
	6	2022	49	8.2	2.13	35
	6	2022	94	15.7	3.07	9
	6	2022	50	8.3	3.71	6
	6	2021	45	7.5	1.99	10
	6	2022	72	12	3.28	30
	5	2022	3	0.6	1.8	31
	5	2021	11	2.2	1.04	12
	5	2022	12	2.4	0.65	12
	5	2021	11	2.2	1.04	18
	5	2021	171	34.2	4.73	13
	5	2022	7	1.4	0.86	17
	5	2022	26	5.2	2.8	19
	5	2021	84	16.8	2.19	16
	5	2022	28	5.6	2.48	17
	5	2022	17	3.4	0.91	10
	5	2022	56	11.2	4.64	9
	5	2020	11	2.2	0.45	8
	5	2022	12	2.4	5.17	13
	5	2020	90	18	3.36	11
	5	2022	6	1.2	0.75	7
	5	2021	113	22.6	4.08	15
	5	2021	45	9	1.78	8
	5	2022	20	4	1.72	8
	5	2022	49	9.8	2.67	9
	5	2022	9	1.8	0.41	7
	5	2021	13	2.6	0.43	3
	5	2022	27	5.4	1.76	6
	5	2022	48	9.6	2.84	20
	5	2022	30	6	3.13	4
	5	2022	29	5.8	1.27	5
	5	2022	7	1.4	0.23	3
	5	2022	31	6.2	1.54	5
	5	2022	5	1	0.99	4
	5	2022	10	2	1.05	4
	5	2022	50	10	1.15	9
	5	2022	15	3	2.54	4
	5	2022	13	2.6	0.86	4
	5	2022	15	3	0.89	4
	5	2022	68	13.6	2.68	5
	5	2022	32	6.4	0.77	5
	5	2022	36	7.2	3.52	3
	5	2022	35	7	1.86	3
	5	2022	126	25.2	4.08	47
	5	2022	38	7.6	3.26	19
	5	2022	40	8	1.89	21
	5	2022	22	4.4	2.4	10
	4	2022	24	6	1.17	22
	4	2021	24	6	0.96	9
	4	2022	2	0.5	0.98	6
	4	2022	5	1.3	1.24	18
	4	2021	59	14.8	1.58	12
	4	2022	8	2	0.8	7
	4	2022	6	1.5	0.31	7
	4	2020	44	11	4.49	10
	4	2022	10	2.5	2.09	21
	4	2022	20	5	1.84	10
	4	2022	33	8.3	1.27	10
	4	2022	34	8.5	2.66	12
	4	2021	32	8	1.19	18
	4	2020	19	4.8	0.79	7
	4	2022	57	14.3	1.88	10
	4	2021	88	22	4.34	24
	4	2022	89	22.3	2.84	11
	4	2022	7	1.8	1.01	4
	4	2022	21	5.3	0.94	17
	4	2022	17	4.3	2.13	6
	4	2022	18	4.5	0.57	10
	4	2022	5	1.3	0.3	11
	4	2022	214	53.5	8.9	22
	4	2021	3	0.8	0.9	10
	4	2022	64	16	3.66	7
	4	2022	13	3.3	0.64	4
	4	2022	13	3.3	0.88	9
	4	2022	83	20.8	5	30
	4	2021	63	15.8	2.02	15
	4	2022	161	40.3	6.26	47
	4	2021	31	7.8	1.5	17
	4	2021	52	13	1.79	10
	4	2020	9	2.3	0.6	6
	4	2022	58	14.5	2.6	6
	4	2022	60	15	14.27	18
	4	2022	12	3	2.29	4
	4	2020	28	7	2.5	20
	4	2022	6	1.5	0.93	3
	4	2020	33	8.3	0.85	22
	4	2022	4	1	0.17	4
	4	2022	16	4	1.43	4
	4	2021	37	9.3	2.07	12
	4	2022	35	8.8	1.33	6
	4	2022	0	0	0	3
	4	2022	19	4.8	0.73	10
	4	2022	39	9.8	3.87	10
	4	2021	36	9	2.55	7
	4	2022	53	13.3	3.26	7
	4	2022	1	0.3	1.48	2
	4	2021	48	12	1.48	23
	4	2022	33	8.3	2.56	5
	4	2022	38	9.5	2.65	7
	4	2022	10	2.5	0.78	4
	4	2021	27	6.8	1.02	4
	4	2022	6	1.5	0.62	5
	4	2022	18	4.5	0.57	18
	4	2022	126	31.5	5.1	8
	4	2021	5	1.3	0.27	2
	4	2021	10	2.5	2.09	3
	4	2020	17	4.3	0.75	5
	4	2021	15	3.8	1.01	35
	4	2022	18	4.5	1.15	5
	4	2022	6	1.5	1.38	4
	4	2022	12	3	1.37	4
	4	2022	4	1	0.31	3
	4	2022	10	2.5	2.59	1
	4	2022	8	2	0.59	16
	4	2022	16	4	1.65	3
	4	2022	87	21.8	4.08	7
	4	2022	0	0	0	7
	4	2020	17	4.3	1.16	22
	4	2021	5	1.3	0.33	18
	4	2021	5	1.3	0.28	41
	4	2022	19	4.8	1.77	15
	4	2022	25	6.3	1.64	14
	3	2021	21	7	1.83	29
	3	2022	5	1.7	0.5	18
	3	2022	7	2.3	0.51	27
	3	2021	83	27.7	4.08	22
	3	2021	29	9.7	1	17
	3	2020	16	5.3	0.99	9
	3	2022	22	7.3	1.46	13
	3	2021	4	1.3	0.2	5
	3	2022	9	3	1.35	17
	3	2020	23	7.7	2.22	7
	3	2021	9	3	0.58	24
	3	2022	22	7.3	4.83	16
	3	2022	22	7.3	1.46	10
	3	2022	144	48	15.83	9
	3	2022	22	7.3	0.59	5
	3	2021	8	2.7	0.32	10
	3	2022	4	1.3	0.67	6
	3	2019	5	1.7	1.01	12
	3	2021	2	0.7	0.21	3
	3	2021	30	10	2.82	4
	3	2021	18	6	0.89	10
	3	2022	4	1.3	3.31	10
	3	2022	9	3	1.35	16
	3	2020	20	6.7	0.97	6
	3	2021	17	5.7	1.74	7
	3	2022	8	2.7	0.58	16
	3	2022	8	2.7	2.61	20
	3	2022	7	2.3	3.61	7
	3	2022	0	0	0	24
	3	2021	7	2.3	1.37	7
	3	2019	48	16	2.79	19
	3	2022	11	3.7	0.97	8
	3	2021	5	1.7	0.76	7
	3	2022	7	2.3	2.07	24
	3	2022	2	0.7	0.12	14
	3	2022	1	0.3	0.14	4
	3	2021	59	19.7	8.07	12
	3	2020	5	1.7	0.51	12
	3	2021	21	7	1.67	5
	3	2022	17	5.7	1.6	13
	3	2021	1	0.3	0.08	10
	3	2022	14	4.7	1.26	7
	3	2021	37	12.3	4.69	8
	3	2020	26	8.7	2.77	14
	3	2021	84	28	3.24	13
	3	2021	318	106	11.21	16
	3	2020	5	1.7	0.21	4
	3	2022	9	3	1.11	6
	3	2022	4	1.3	0.82	7
	3	2022	0	0	0	25
	3	2022	22	7.3	2.87	5
	3	2021	5	1.7	0.27	4
	3	2020	67	22.3	7.4	12
	3	2019	2	0.7	0.35	5
	3	2021	10	3.3	1.34	9
	3	2020	11	3.7	1.32	10
	3	2022	44	14.7	7.31	15
	3	2022	14	4.7	7.5	17
	3	2020	38	12.7	1.76	8
	3	2022	19	6.3	1.31	7
	3	2021	4	1.3	0.41	6
	3	2022	9	3	1.35	10
	3	2022	4	1.3	0.27	22
	3	2022	6	2	1.62	8
	3	2022	9	3	1.35	20
	3	2022	4	1.3	0.33	12
	3	2022	5	1.7	2.1	3
	3	2020	27	9	1.36	5
	3	2021	28	9.3	3.98	4
	3	2022	14	4.7	0.81	4
	3	2021	2	0.7	0.12	4
	3	2022	4	1.3	0.59	4
	3	2022	58	19.3	2.88	22
	3	2022	8	2.7	3.11	36
	3	2022	1	0.3	0.4	1
	3	2021	6	2	0.62	8
	3	2022	10	3.3	2.55	5
	3	2022	5	1.7	1.14	9
	3	2022	20	6.7	1.44	6
	3	2020	4	1.3	0.42	2
	3	2022	2	0.7	0.09	4
	3	2022	18	6	1.33	3
	3	2022	8	2.7	2.4	10
	3	2021	21	7	1.2	12
	3	2022	5	1.7	0.63	3
	3	2021	8	2.7	1.07	53
	3	2022	21	7	2.91	8
	3	2022	8	2.7	1.24	3
	3	2022	16	5.3	16.94	19
	3	2021	46	15.3	4.16	5
	3	2022	4	1.3	0.27	3
	3	2021	10	3.3	0.74	3
	3	2022	29	9.7	7.46	3
	3	2022	10	3.3	0.73	5
	3	2021	9	3	0.48	4
	3	2022	7	2.3	1.22	3
	3	2022	7	2.3	3.61	3
	3	2021	1	0.3	0.18	2
	3	2021	19	6.3	2.21	5
	3	2022	86	28.7	4.9	6
	3	2022	3	1	3.3	2
	3	2021	1	0.3	0.18	3
	3	2022	24	8	1	7
	3	2022	9	3	0.67	3
	3	2022	5	1.7	1.26	4
	3	2022	1	0.3	0.05	1
	3	2022	18	6	3.46	7
	3	2022	42	14	4.07	2
	3	2021	34	11.3	3.52	5
	3	2022	31	10.3	3.76	3
	3	2022	5	1.7	1.35	5
	3	2022	15	5	2.64	5
	3	2019	1	0.3	0.34	5
	3	2022	21	7	1.82	4
	3	2021	97	32.3	4.98	13
	3	2022	40	13.3	2.18	8
	3	2021	8	2.7	0.91	4
	3	2022	3	1	0.74	4
	3	2021	21	7	1.44	5
	3	2021	1	0.3	0.1	4
	3	2021	16	5.3	1.52	3
	3	2021	70	23.3	24.76	7
	3	2020	35	11.7	2.23	3
	3	2022	24	8	4.14	15
	3	2021	81	27	3.49	27
	3	2022	20	6.7	1.44	8
	3	2021	84	28	3.24	7
	3	2022	18	6	3.66	3
	3	2021	10	3.3	0.84	3
	3	2022	4	1.3	0.36	1
	3	2022	7	2.3	0.93	3
	3	2020	6	2	0.38	2
	3	2021	20	6.7	2.3	3
	3	2022	1	0.3	0.09	2
	3	2021	15	5	2.99	2
	3	2022	51	17	3	2
	3	2022	8	2.7	2.4	3
	3	2022	5	1.7	0.63	2
	3	2021	6	2	1.25	3
	3	2022	20	6.7	2.32	5
	3	2020	24	8	1.91	3
	3	2022	0	0	0	2
	3	2022	0	0	0	2
	3	2022	12	4	1.74	2
	3	2022	2	0.7	0.36	2
	3	2022	18	6	1.62	3
	3	2022	5	1.7	0.75	2
	3	2022	4	1.3	1.9	1
	3	2022	3	1	1.15	1
	3	2022	0	0	0	0
	3	2022	4	1.3	1.46	1
	3	2022	4	1.3	0.73	5
	3	2021	1	0.3	0.08	11
	3	2022	92	30.7	10.59	17
	3	2022	24	8	1.47	13
	3	2022	9	3	0.55	15
	3	2020	19	6.3	0.72	37
	3	2022	11	3.7	0.97	7
	3	2021	3	1	0.24	11
	3	2022	20	6.7	1.69	66
	3	2019	2	0.7	0.07	39
	3	2019	59	19.7	2.48	57
	3	2022	2	0.7	0.05	5
	3	2020	6	2	0.45	22
	3	2022	5	1.7	0.67	26
	3	2020	25	8.3	3.39	25
	3	2021	1	0.3	0.29	34
	3	2021	1	0.3	0.29	25
	3	2022	8	2.7	2.4	39
	3	2022	9	3	1.21	27
	3	2021	25	8.3	1.84	15
	3	2022	11	3.7	1.76	30
	3	2022	9	3	1.35	13
	3	2021	23	7.7	1.38	38
	3	2021	10	3.3	0.71	9
	3	2019	2	0.7	0.15	41
	3	2022	9	3	0.59	18
	2	2021	7	3.5	0.88	13
	2	2021	11	5.5	1	8
	2	2021	11	5.5	1.06	11
	2	2022	32	16	6.87	16
	2	2019	17	8.5	1.24	10
	2	2021	1	0.5	0.15	14
	2	2019	5	2.5	0.69	105
	2	2021	9	4.5	1	26
	2	2022	5	2.5	1.19	19
	2	2022	4	2	0.6	9
	2	2020	0	0	0	16
	2	2021	1	0.5	0.32	6
	2	2021	4	2	1.41	11
	2	2022	1	0.5	0.39	13
	2	2022	16	8	1.28	7
	2	2021	0	0	0	7
	2	2022	1	0.5	0.43	34
	2	2020	2	1	0.12	3
	2	2020	4	2	0.31	23
	2	2021	64	32	9.33	16
	2	2019	0	0	0	14
	2	2021	1	0.5	0.12	15
	2	2021	8	4	0.51	11
	2	2020	0	0	0	4
	2	2021	34	17	2.71	13
	2	2022	3	1.5	1.83	6
	2	2020	2	1	0.28	10
	2	2022	6	3	2.02	9
	2	2020	1	0.5	0.09	2
	2	2019	8	4	0.46	14
	2	2021	32	16	11.58	15
	2	2022	0	0	0	5
	2	2020	35	17.5	3.08	9
	2	2022	19	9.5	1.64	67
	2	2020	17	8.5	1.18	52
	2	2019	10	5	1.17	34
	2	2021	20	10	2.4	35
	2	2020	2	1	0.16	8
	2	2022	1	0.5	0.8	14
	2	2021	8	4	1.52	9
	2	2021	3	1.5	0.39	22
	2	2021	0	0	0	30
	2	2021	2	1	0.27	7
	2	2022	5	2.5	1.19	5
	2	2022	0	0	0	3
	2	2022	3	1.5	2.39	6
	2	2022	6	3	2.52	16
	2	2021	1	0.5	0.44	30
	2	2020	34	17	1.8	22
	2	2020	2	1	0.27	11
	2	2022	15	7.5	1.05	11
	2	2022	0	0	0	6
	2	2022	6	3	3.24	25
	2	2020	6	3	1.74	4
	2	2021	31	15.5	4.55	29
	2	2020	50	25	3.33	38
	2	2020	3	1.5	0.48	27
	2	2021	1	0.5	0.13	10
	2	2022	17	8.5	1.7	28
	2	2022	17	8.5	1.7	24
	2	2021	4	2	0.85	12
	2	2022	23	11.5	1.78	23
	2	2020	19	9.5	1.89	35
	2	2022	1	0.5	0.16	27
	2	2021	4	2	0.6	22
	2	2021	3	1.5	1.19	32
	2	2020	18	9	0.76	41
	2	2020	5	2.5	0.89	37
	2	2022	7	3.5	0.88	29
	2	2020	26	13	2.39	34
	2	2022	2	1	1.11	36
	2	2020	19	9.5	1.72	68
	2	2019	0	0	0	71
	2	2020	2	1	0.73	8
	2	2020	17	8.5	1.18	41
	2	2022	4	2	0.55	24
	2	2021	12	6	2.27	45
	2	2020	9	4.5	1.19	41
	2	2019	5	2.5	0.24	17
	2	2020	14	7	1	27
	2	2022	2	1	0.43	14
	2	2022	2	1	1.63	26
	2	2022	12	6	7.38	104
	2	2019	2	1	0.24	39
	2	2022	1	0.5	0.14	14
	2	2022	1	0.5	0.07	30
	2	2019	2	1	0.53	9
	2	2020	18	9	1.33	42
	2	2021	0	0	0	8
	2	2021	9	4.5	1.68	22
	2	2022	14	7	2.83	21
	2	2021	11	5.5	1.02	13
	2	2020	43	21.5	3.62	32
	2	2022	0	0	0	16
	2	2019	56	28	3.52	39
	2	2021	2	1	0.76	16
	2	2020	18	9	1.33	9
	2	2020	48	24	2.22	20
	2	2022	15	7.5	0.97	18
	2	2021	51	25.5	3.8	4
	2	2021	6	3	1.23	24
	2	2022	5	2.5	1.1	14
	2	2020	18	9	1.33	30
	2	2021	8	4	1.43	25
	2	2022	9	4.5	1.85	14
	2	2022	6	3	1	46
	2	2021	14	7	2.06	20
	2	2022	1	0.5	0.3	14
	2	2022	3	1.5	0.77	15
	2	2022	16	8	1.28	24
	2	2022	34	17	6.89	42
© 2023 Elsevier B.V. All rights reserved. SciVal, RELX Group and the RE symbol are trade marks of RELX Intellectual Properties SA, used under license.

## Sheet: Canada
﻿Data set	Top 500 authors, by Scholarly Output
Entity	Canada
Year range	2019 to 2022
Subject classification	ASJC
Filtered by	Communication
Types of publications included	all publication types
Self-citations	included
Data source	Scopus
Date last updated	26 April 2023
Date exported	4 May 2023
Name	Scholarly Output	Most recent publication	Citations	Citations per Publication	Field-Weighted Citation Impact	h-index	Scopus author ID	Scopus author profile
	37	2022	75	2	1.08	31
	18	2022	50	2.8	1.74	22
	17	2022	355	20.9	4.77	18
	17	2022	47	2.8	1.71	17
	16	2022	112	7	1.78	15
	15	2022	120	8	3.02	42
	14	2022	108	7.7	1.28	39
	13	2022	83	6.4	1.14	7
	12	2022	366	30.5	4.3	13
	11	2022	44	4	0.76	9
	10	2022	88	8.8	1.64	31
	10	2022	141	14.1	3.11	15
	10	2022	156	15.6	3.8	20
	10	2022	3	0.3	0.19	8
	10	2022	70	7	1.35	18
	8	2020	0	0	0	27
	8	2020	0	0	0	1
	7	2022	59	8.4	2.91	25
	7	2022	35	5	1.08	7
	7	2020	8	1.1	0.35	38
	7	2022	13	1.9	0.59	7
	7	2022	18	2.6	1.23	7
	7	2020	8	1.1	0.35	22
	7	2022	12	1.7	2.62	10
	7	2022	85	12.1	1.68	5
	6	2021	37	6.2	1	24
	6	2022	27	4.5	0.7	6
	6	2022	6	1	0.24	23
	6	2022	13	2.2	0.86	7
	6	2022	8	1.3	0.43	3
	6	2022	32	5.3	1.07	12
	6	2020	167	27.8	3.85	11
	6	2021	21	3.5	0.56	32
	6	2022	11	1.8	1.87	61
	5	2021	38	7.6	3.44	9
	5	2022	120	24	10.05	21
	5	2022	20	4	0.92	13
	5	2021	22	4.4	0.5	7
	5	2022	36	7.2	1.32	29
	5	2020	7	1.4	0.3	6
	5	2021	0	0	0	2
	5	2022	29	5.8	0.9	14
	5	2022	43	8.6	1.58	5
	5	2019	0	0	0	1
	5	2022	101	20.2	4.8	10
	5	2022	20	4	0.92	3
	5	2022	36	7.2	3.84	3
	5	2022	33	6.6	0.89	14
	5	2022	78	15.6	4.8	37
	5	2022	34	6.8	4.92	18
	5	2021	37	7.4	1.22	61
	5	2021	39	7.8	1.31	69
	5	2022	49	9.8	1.52	11
	5	2022	3	0.6	0.24	29
	4	2020	20	5	1.15	28
	4	2022	23	5.8	1.13	26
	4	2022	12	3	0.86	7
	4	2022	8	2	1.09	10
	4	2022	19	4.8	5.26	14
	4	2022	5	1.3	0.43	10
	4	2021	208	52	8.54	11
	4	2022	13	3.3	2.46	5
	4	2022	13	3.3	0.81	8
	4	2022	8	2	0.3	7
	4	2022	8	2	0.42	47
	4	2021	93	23.3	4.09	6
	4	2022	7	1.8	0.31	2
	4	2022	23	5.8	2.06	21
	4	2020	39	9.8	2.15	7
	4	2021	33	8.3	1.15	12
	4	2022	18	4.5	0.68	5
	4	2022	15	3.8	8.76	6
	4	2022	4	1	0.51	3
	4	2022	2	0.5	0.24	3
	4	2019	5	1.3	0.26	32
	4	2022	9	2.3	0.39	6
	4	2021	15	3.8	0.68	4
	4	2021	4	1	0.21	5
	4	2022	5	1.3	0.94	2
	4	2021	24	6	0.87	5
	4	2021	33	8.3	1.16	26
	4	2022	165	41.3	15.8	11
	4	2020	24	6	1.19	39
	4	2022	19	4.8	1.45	4
	4	2021	8	2	0.8	3
	4	2022	21	5.3	1.25	4
	4	2022	11	2.8	0.53	2
	4	2021	16	4	1.11	5
	4	2022	8	2	1.5	2
	4	2022	31	7.8	1.05	5
	4	2022	31	7.8	1.05	5
	4	2022	0	0	0	1
	4	2021	13	3.3	0.62	7
	4	2021	10	2.5	0.59	15
	4	2022	0	0	0	12
	4	2022	7	1.8	0.4	13
	4	2022	20	5	1.26	57
	4	2022	8	2	1.5	23
	4	2020	29	7.3	0.87	14
	4	2020	38	9.5	2.33	39
	4	2022	26	6.5	0.8	31
	4	2021	1	0.3	0.06	15
	4	2020	38	9.5	1.74	11
	3	2022	15	5	5.44	24
	3	2022	4	1.3	0.51	13
	3	2022	11	3.7	0.76	5
	3	2022	0	0	0	3
	3	2022	8	2.7	1.14	32
	3	2021	18	6	0.86	6
	3	2020	5	1.7	0.55	20
	3	2022	32	10.7	4.3	26
	3	2022	5	1.7	0.57	12
	3	2022	13	4.3	2.47	28
	3	2022	28	9.3	1.51	19
	3	2022	3	1	3.21	13
	3	2021	15	5	1.34	5
	3	2020	14	4.7	1	14
	3	2021	4	1.3	0.39	3
	3	2022	3	1	0.14	17
	3	2019	17	5.7	3.11	8
	3	2021	9	3	0.71	14
	3	2022	6	2	0.78	8
	3	2019	18	6	1.66	17
	3	2022	5	1.7	0.54	7
	3	2021	62	20.7	4.22	14
	3	2022	11	3.7	1.86	4
	3	2019	14	4.7	1.25	9
	3	2022	75	25	8.1	12
	3	2021	15	5	1.52	6
	3	2022	2	0.7	0.45	4
	3	2022	18	6	0.71	14
	3	2022	22	7.3	0.81	96
	3	2021	10	3.3	0.55	5
	3	2022	7	2.3	0.53	6
	3	2022	16	5.3	2.35	11
	3	2022	20	6.7	0.9	10
	3	2021	1	0.3	0.06	11
	3	2020	18	6	1.07	7
	3	2022	0	0	0	8
	3	2022	22	7.3	0.81	32
	3	2019	11	3.7	4.2	5
	3	2022	27	9	3.34	13
	3	2019	1	0.3	0.05	4
	3	2022	4	1.3	0.27	3
	3	2022	21	7	1.32	5
	3	2021	4	1.3	0.4	2
	3	2021	64	21.3	4.77	4
	3	2022	25	8.3	0.98	10
	3	2022	103	34.3	8.91	5
	3	2020	66	22	4.76	3
	3	2021	10	3.3	0.65	2
	3	2020	13	4.3	0.57	7
	3	2022	25	8.3	1.75	4
	3	2022	2	0.7	0.2	1
	3	2022	25	8.3	3.16	8
	3	2021	0	0	0	1
	3	2022	31	10.3	3.85	5
	3	2021	10	3.3	0.95	2
	3	2022	16	5.3	4.97	4
	3	2021	19	6.3	3.01	47
	3	2021	10	3.3	0.7	6
	3	2022	42	14	2.5	6
	3	2022	5	1.7	0.34	13
	3	2022	3	1	1.02	3
	3	2022	12	4	0.75	3
	3	2021	12	4	0.66	16
	3	2022	32	10.7	1.91	4
	3	2019	14	4.7	0.98	3
	3	2019	28	9.3	1.6	5
	3	2021	0	0	0	0
	3	2020	23	7.7	2.13	4
	3	2021	13	4.3	1.6	3
	3	2022	1	0.3	0.15	1
	3	2021	11	3.7	1.84	1
	3	2021	20	6.7	5.56	5
	3	2022	5	1.7	0.96	2
	3	2022	9	3	1.41	1
	3	2022	95	31.7	4.09	7
	3	2021	19	6.3	1.3	14
	3	2022	0	0	0	42
	3	2022	59	19.7	4.98	35
	3	2022	50	16.7	7.03	31
	3	2022	0	0	0	2
	3	2019	14	4.7	0.98	37
	3	2021	14	4.7	1.08	48
	3	2022	16	5.3	0.79	42
	3	2022	12	4	0.86	16
	3	2022	8	2.7	0.67	33
	3	2022	9	3	1.83	39
	3	2022	0	0	0	10
	3	2021	7	2.3	0.42	9
	3	2020	8	2.7	0.95	7
	3	2022	17	5.7	2.35	7
	3	2019	28	9.3	1.6	17
	2	2019	67	33.5	3.92	41
	2	2020	11	5.5	1.42	13
	2	2022	6	3	0.95	10
	2	2019	3	1.5	0.54	9
	2	2022	3	1.5	0.81	2
	2	2021	60	30	3.6	22
	2	2022	2	1	4.13	26
	2	2020	2	1	0.42	10
	2	2022	16	8	0.78	14
	2	2021	55	27.5	3.75	17
	2	2022	0	0	0	15
	2	2020	5	2.5	0.63	8
	2	2020	5	2.5	0.35	19
	2	2022	14	7	2.94	18
	2	2021	14	7	2.18	11
	2	2020	5	2.5	0.79	8
	2	2021	0	0	0	5
	2	2020	9	4.5	0.81	5
	2	2021	2	1	0.41	6
	2	2019	4	2	0.48	23
	2	2022	29	14.5	11.18	16
	2	2020	15	7.5	0.62	21
	2	2022	10	5	3.53	18
	2	2021	21	10.5	2.47	4
	2	2020	3	1.5	0.47	14
	2	2022	11	5.5	2.12	19
	2	2021	12	6	0.98	7
	2	2020	12	6	1.53	5
	2	2021	6	3	1.17	19
	2	2020	2	1	0.18	4
	2	2021	6	3	1.12	6
	2	2019	31	15.5	1.29	20
	2	2021	8	4	0.64	21
	2	2022	0	0	0	5
	2	2021	8	4	0.59	10
	2	2022	40	20	4.96	23
	2	2022	2	1	0.3	12
	2	2022	5	2.5	1.12	7
	2	2022	4	2	0.22	4
	2	2021	3	1.5	0.35	8
	2	2021	21	10.5	1.57	6
	2	2022	0	0	0	9
	2	2022	43	21.5	2.16	16
	2	2021	29	14.5	4.84	8
	2	2020	1	0.5	0.32	3
	2	2022	3	1.5	0.94	7
	2	2019	28	14	2.3	15
	2	2019	2	1	0.27	6
	2	2021	3	1.5	0.47	3
	2	2022	0	0	0	3
	2	2022	2	1	0.15	4
	2	2021	3	1.5	0.47	14
	2	2021	2	1	2.18	7
	2	2022	7	3.5	6.5	15
	2	2022	10	5	1.69	15
	2	2021	0	0	0	3
	2	2022	2	1	0.91	11
	2	2022	18	9	2.11	7
	2	2022	0	0	0	15
	2	2022	6	3	0.79	15
	2	2021	2	1	0.64	5
	2	2022	2	1	0.91	13
	2	2022	20	10	3.99	29
	2	2020	31	15.5	2.59	50
	2	2021	16	8	1.29	54
	2	2022	100	50	6.82	12
	2	2022	29	14.5	11.18	14
	2	2022	5	2.5	0.26	20
	2	2020	0	0	0	5
	2	2019	13	6.5	1.36	6
	2	2022	2	1	0.24	8
	2	2020	9	4.5	0.9	4
	2	2021	1	0.5	0.24	4
	2	2020	11	5.5	1.55	19
	2	2020	10	5	1.1	11
	2	2021	2	1	0.36	3
	2	2021	24	12	2.62	13
	2	2019	2	1	0.21	14
	2	2020	6	3	0.25	4
	2	2020	4	2	0.39	4
	2	2019	1	0.5	0.18	4
	2	2020	6	3	1.4	4
	2	2019	8	4	4.93	9
	2	2022	0	0	0	1
	2	2021	1	0.5	0.45	14
	2	2020	3	1.5	0.26	2
	2	2021	24	12	2.23	6
	2	2021	6	3	0.73	3
	2	2022	0	0	0	1
	2	2022	0	0	0	9
	2	2019	8	4	0.4	5
	2	2021	4	2	0.59	12
	2	2021	3	1.5	0.61	8
	2	2021	7	3.5	1.91	14
	2	2022	1	0.5	0.41	6
	2	2021	4	2	0.73	7
	2	2019	3	1.5	0.36	9
	2	2021	14	7	1.34	4
	2	2021	8	4	0.59	5
	2	2020	30	15	2.5	23
	2	2021	7	3.5	0.97	4
	2	2021	4	2	0.61	2
	2	2021	13	6.5	1.18	12
	2	2020	4	2	0.26	12
	2	2021	21	10.5	1.34	4
	2	2020	5	2.5	0.82	11
	2	2020	8	4	0.54	7
	2	2022	0	0	0	3
	2	2021	1	0.5	0.11	1
	2	2021	15	7.5	2.28	7
	2	2021	3	1.5	0.5	4
	2	2022	3	1.5	0.47	11
	2	2022	11	5.5	2.12	7
	2	2022	10	5	0.99	4
	2	2019	1	0.5	0.18	3
	2	2020	0	0	0	3
	2	2022	0	0	0	5
	2	2022	2	1	0.17	7
	2	2021	2	1	0.59	3
	2	2019	13	6.5	0.85	10
	2	2022	16	8	1.14	18
	2	2020	20	10	1.38	21
	2	2021	4	2	0.6	7
	2	2021	0	0	0	2
	2	2022	6	3	3.37	6
	2	2022	4	2	0.26	13
	2	2022	10	5	1.14	8
	2	2019	7	3.5	0.76	15
	2	2022	12	6	1.47	18
	2	2022	16	8	1.19	16
	2	2022	0	0	0	1
	2	2021	19	9.5	2.09	8
	2	2022	17	8.5	1.26	8
	2	2019	7	3.5	0.76	11
	2	2019	11	5.5	0.64	4
	2	2021	22	11	2.01	6
	2	2021	25	12.5	2.37	17
	2	2021	8	4	1.64	9
	2	2021	1	0.5	0.22	6
	2	2022	0	0	0	4
	2	2022	0	0	0	4
	2	2019	13	6.5	1.36	5
	2	2022	1	0.5	0.13	12
	2	2020	17	8.5	1.75	5
	2	2022	4	2	0.07	2
	2	2022	1	0.5	0.6	10
	2	2021	17	8.5	1.61	11
	2	2021	6	3	1.2	4
	2	2022	1	0.5	0.47	10
	2	2020	7	3.5	0.4	6
	2	2021	3	1.5	2.98	7
	2	2021	7	3.5	0.63	7
	2	2022	1	0.5	0.46	7
	2	2019	26	13	1.98	8
	2	2021	3	1.5	0.33	2
	2	2022	21	10.5	2.93	6
	2	2021	2	1	0.31	11
	2	2021	8	4	0.64	5
	2	2020	28	14	3.91	6
	2	2020	4	2	0.35	8
	2	2021	8	4	0.68	6
	2	2019	10	5	0.6	1
	2	2022	6	3	0.45	3
	2	2019	15	7.5	1.46	6
	2	2022	4	2	1.48	10
	2	2022	5	2.5	1.99	13
	2	2021	4	2	0.59	4
	2	2021	1	0.5	0.47	2
	2	2022	4	2	1.45	6
	2	2021	5	2.5	0.47	4
	2	2022	14	7	2.19	20
	2	2020	56	28	5.83	14
	2	2021	0	0	0	1
	2	2022	15	7.5	0.78	10
	2	2022	4	2	1.64	3
	2	2020	5	2.5	0.44	3
	2	2022	6	3	0.77	3
	2	2021	15	7.5	1.58	2
	2	2021	4	2	1.31	7
	2	2022	3	1.5	0.45	9
	2	2021	2	1	0.37	2
	2	2021	3	1.5	0.17	3
	2	2022	4	2	1.49	4
	2	2022	0	0	0	0
	2	2022	58	29	14.01	11
	2	2022	3	1.5	0.17	4
	2	2020	10	5	1.1	4
	2	2020	5	2.5	0.7	1
	2	2022	4	2	0.53	7
	2	2021	5	2.5	0.52	1
	2	2020	14	7	1.92	6
	2	2022	7	3.5	0.72	5
	2	2021	6	3	7.93	2
	2	2020	18	9	1.06	3
	2	2022	11	5.5	2.79	6
	2	2022	3	1.5	1.52	2
	2	2022	3	1.5	0.64	2
	2	2021	6	3	2.23	6
	2	2022	16	8	3.98	24
	2	2020	12	6	1.33	3
	2	2022	0	0	0	1
	2	2020	36	18	2.35	2
	2	2022	1	0.5	0.09	1
	2	2022	2	1	0.34	8
	2	2022	23	11.5	1.51	22
	2	2022	2	1	0.93	7
	2	2022	4	2	0.47	4
	2	2020	6	3	0.59	2
	2	2021	125	62.5	17.58	29
	2	2020	9	4.5	0.87	56
	2	2022	14	7	2.19	10
	2	2021	0	0	0	0
	2	2019	19	9.5	1.27	2
	2	2019	5	2.5	0.93	3
	2	2021	19	9.5	2.48	11
	2	2021	13	6.5	1.02	5
	2	2021	7	3.5	0.45	2
	2	2019	8	4	0.68	3
	2	2022	0	0	0	0
	2	2021	14	7	3.01	17
	2	2022	0	0	0	2
	2	2019	15	7.5	1.37	2
	2	2022	20	10	3.99	5
	2	2020	3	1.5	0.63	2
	2	2020	1	0.5	0.18	15
	2	2022	2	1	0.18	2
	2	2020	3	1.5	0.32	19
	2	2020	6	3	0.59	13
	2	2022	9	4.5	3.86	38
	2	2022	5	2.5	0.71	12
	2	2020	6	3	0.75	6
	2	2020	22	11	1.76	28
	2	2021	1	0.5	0.15	16
	2	2020	2	1	0.27	17
	2	2021	2	1	0.71	23
	2	2021	8	4	0.72	24
	2	2021	5	2.5	0.75	26
	2	2020	4	2	0.35	11
	2	2021	15	7.5	0.92	22
	2	2022	2	1	0.38	16
	2	2020	17	8.5	1.22	10
	2	2019	16	8	0.98	16
	2	2022	0	0	0	6
	2	2022	6	3	0.45	22
	2	2021	13	6.5	0.85	19
	2	2020	14	7	0.77	11
	2	2021	3	1.5	1.21	11
	2	2020	32	16	2.05	16
	2	2019	5	2.5	0.7	15
	2	2019	12	6	0.91	22
	2	2020	0	0	0	16
	2	2019	13	6.5	1.36	44
	2	2020	84	42	4.45	37
	2	2021	4	2	1.31	34
	2	2019	7	3.5	0.76	45
	2	2021	1	0.5	0.09	20
	2	2022	8	4	0.83	18
	2	2022	10	5	0.55	45
	2	2022	0	0	0	32
	2	2022	6	3	0.79	22
	2	2022	18	9	1.91	39
	2	2020	13	6.5	0.82	5
	2	2020	14	7	2.14	23
	2	2020	5	2.5	0.75	35
	2	2021	0	0	0	5
	2	2019	12	6	0.91	10
	2	2019	3	1.5	0.36	34
	2	2021	42	21	7.79	38
	2	2021	8	4	0.64	72
	2	2022	0	0	0	19
	2	2020	15	7.5	0.75	46
	2	2022	1	0.5	0.16	53
	2	2021	1	0.5	0.17	6
	2	2022	4	2	1.48	22
	2	2021	1	0.5	0.11	17
	2	2022	7	3.5	2.7	12
	2	2020	2	1	0.24	64
	2	2021	1	0.5	0.11	17
	2	2019	4	2	0.41	92
	2	2022	16	8	0.91	28
	2	2021	23	11.5	3.44	17
	2	2020	2	1	0.31	8
	2	2022	6	3	0.76	9
	2	2021	29	14.5	5.23	28
	2	2019	5	2.5	0.29	98
	2	2021	7	3.5	1.41	12
	2	2022	5	2.5	1.12	21
	2	2021	17	8.5	0.91	15
	2	2021	2	1	0.56	16
	2	2022	4	2	0.48	15
	2	2021	2	1	0.41	5
	2	2022	11	5.5	1.73	32
	2	2021	1	0.5	0.36	20
	2	2022	13	6.5	6.7	18
	2	2019	40	20	6.41	27
	2	2021	0	0	0	13
	2	2022	3	1.5	0.4	29
	2	2020	20	10	1.21	26
	2	2022	14	7	0.88	24
	2	2021	1	0.5	0.24	9
	2	2021	0	0	0	4
	2	2020	29	14.5	3.15	9
	2	2020	4	2	0.26	20
	2	2022	4	2	0.22	24
	2	2020	0	0	0	5
	2	2019	2	1	0.24	7
© 2023 Elsevier B.V. All rights reserved. SciVal, RELX Group and the RE symbol are trade marks of RELX Intellectual Properties SA, used under license.

## Sheet: China
﻿Data set	Top 500 authors, by Scholarly Output
Entity	China
Year range	2019 to 2022
Subject classification	ASJC
Filtered by	Communication
Types of publications included	all publication types
Self-citations	included
Data source	Scopus
Date last updated	26 April 2023
Date exported	45050
Name	Scholarly Output	Most recent publication	Citations	Citations per Publication	Field-Weighted Citation Impact	h-index	Scopus author ID	Scopus author profile
	28	2022	27	1	0.22	40
	24	2022	20	0.8	0.21	10
	22	2022	20	0.9	0.23	7
	17	2022	24	1.4	0.42	24
	16	2021	27	1.7	0.79	29
	15	2020	0	0	0	1
	15	2020	0	0	0	0
	15	2022	14	0.9	0.82	21
	14	2022	17	1.2	0.37	10
	14	2022	8	0.6	0.12	13
	14	2020	19	1.4	0.46	25
	13	2022	48	3.7	2.03	9
	13	2022	8	0.6	0.35	10
	12	2022	145	12.1	1.87	13
	11	2022	98	8.9	3.29	14
	11	2022	7	0.6	1.63	11
	11	2022	27	2.5	0.63	40
	11	2022	14	1.3	0.8	13
	11	2021	26	2.4	0.94	17
	11	2022	10	0.9	0.35	11
	11	2022	64	5.8	2.96	7
	11	2022	12	1.1	0.98	12
	11	2021	13	1.2	0.43	45
	10	2022	46	4.6	1.91	18
	10	2021	130	13	2.12	29
	10	2021	10	1	0.58	21
	10	2022	13	1.3	0.24	13
	10	2021	2	0.2	0.14	9
	10	2022	3	0.3	0.11	9
	10	2022	119	11.9	4.39	9
	9	2022	8	0.9	1.48	16
	9	2021	1	0.1	0.04	54
	9	2022	13	1.4	0.54	17
	9	2020	57	6.3	1.31	23
	9	2022	147	16.3	2.79	13
	9	2022	2	0.2	0.13	6
	9	2022	4	0.4	1.75	3
	9	2021	11	1.2	0.39	24
	8	2019	59	7.4	1.54	13
	8	2019	22	2.8	0.58	24
	8	2021	19	2.4	0.69	15
	8	2022	22	2.8	1.26	7
	8	2022	60	7.5	1.69	7
	8	2022	0	0	0	17
	8	2020	17	2.1	0.8	20
	8	2021	10	1.3	0.46	26
	8	2021	12	1.5	0.57	9
	8	2022	56	7	2.65	6
	8	2020	13	1.6	0.46	10
	8	2021	7	0.9	0.35	5
	8	2020	3	0.4	0.44	1
	8	2020	2	0.3	0.07	2
	8	2021	0	0	0	0
	8	2022	0	0	0	0
	8	2019	19	2.4	0.44	24
	8	2022	11	1.4	2.27	16
	7	2022	35	5	2.84	14
	7	2019	15	2.1	0.47	35
	7	2022	15	2.1	3.37	47
	7	2022	5	0.7	0.79	67
	7	2021	1	0.1	0.11	9
	7	2021	8	1.1	0.42	12
	7	2022	0	0	0	4
	7	2022	37	5.3	0.59	5
	7	2022	6	0.9	0.14	3
	7	2021	5	0.7	0.63	6
	7	2022	2	0.3	0.09	7
	7	2022	6	0.9	0.09	2
	7	2022	5	0.7	0.13	21
	7	2022	3	0.4	0.11	21
	6	2022	0	0	0	6
	6	2019	4	0.7	0.15	2
	6	2019	5	0.8	0.16	8
	6	2021	7	1.2	0.47	6
	6	2021	4	0.7	0.73	8
	6	2022	21	3.5	0.79	9
	6	2019	26	4.3	1.05	19
	6	2022	63	10.5	5.19	7
	6	2019	6	1	0.19	3
	6	2021	2	0.3	0.09	18
	6	2022	2	0.3	0.16	28
	6	2022	4	0.7	0.52	17
	6	2019	11	1.8	0.44	16
	6	2020	5	0.8	0.16	15
	6	2021	7	1.2	0.91	14
	6	2022	15	2.5	0.58	5
	6	2022	37	6.2	0.69	6
	6	2021	8	1.3	0.42	2
	6	2022	26	4.3	1.14	6
	6	2021	33	5.5	1.1	3
	6	2022	1	0.2	0.66	8
	6	2022	0	0	0	1
	6	2022	30	5	2.18	3
	6	2022	1	0.2	0.98	1
	6	2022	1	0.2	0.66	1
	6	2022	1	0.2	0.66	1
	6	2022	8	1.3	0.83	44
	5	2022	0	0	0	4
	5	2022	3	0.6	0.35	17
	5	2021	12	2.4	0.88	14
	5	2022	15	3	0.83	12
	5	2021	0	0	0	7
	5	2022	11	2.2	1.27	8
	5	2019	107	21.4	3.46	29
	5	2020	2	0.4	0.1	18
	5	2020	1	0.2	0.07	89
	5	2022	6	1.2	0.46	6
	5	2021	5	1	0.31	16
	5	2020	9	1.8	0.61	17
	5	2021	2	0.4	0.31	10
	5	2022	2	0.4	0.05	3
	5	2022	37	7.4	2.64	16
	5	2022	31	6.2	2.01	7
	5	2022	6	1.2	0.27	22
	5	2019	8	1.6	0.35	20
	5	2022	6	1.2	1.5	34
	5	2022	31	6.2	1.24	14
	5	2022	6	1.2	0.37	3
	5	2022	15	3	4.72	25
	5	2022	1	0.2	0.79	8
	5	2022	21	4.2	3.04	20
	5	2022	2	0.4	0.15	28
	5	2022	6	1.2	0.28	13
	5	2020	1	0.2	0.04	14
	5	2021	75	15	2.24	11
	5	2020	5	1	0.3	27
	5	2020	4	0.8	0.3	12
	5	2021	5	1	0.43	12
	5	2021	1	0.2	0.05	1
	5	2022	10	2	1.78	4
	5	2022	10	2	1.6	4
	5	2021	3	0.6	0.38	6
	5	2021	7	1.4	0.47	14
	5	2022	2	0.4	0.12	1
	5	2021	0	0	0	13
	5	2021	4	0.8	0.28	3
	5	2022	14	2.8	1.12	3
	5	2021	1	0.2	0.16	15
	5	2019	2	0.4	0.05	8
	5	2021	8	1.6	0.41	4
	5	2021	32	6.4	1.32	3
	5	2022	3	0.6	0.09	3
	5	2020	49	9.8	1.47	3
	5	2022	113	22.6	3.58	6
	5	2022	126	25.2	8.05	5
	5	2022	2	0.4	1.1	6
	5	2021	107	21.4	5.07	5
	5	2019	7	1.4	0.26	3
	5	2021	58	11.6	2.21	8
	5	2022	0	0	0	0
	5	2020	16	3.2	1.08	2
	5	2020	9	1.8	0.6	1
	5	2022	0	0	0	1
	5	2022	2	0.4	1.58	3
	5	2022	216	43.2	6.33	3
	5	2020	3	0.6	0.22	1
	5	2022	1	0.2	0.79	2
	5	2022	0	0	0	0
	5	2022	6	1.2	0.27	44
	4	2022	1	0.3	0.27	8
	4	2020	3	0.8	0.18	6
	4	2022	2	0.5	0.36	8
	4	2022	5	1.3	0.46	9
	4	2022	0	0	0	8
	4	2022	0	0	0	4
	4	2022	0	0	0	7
	4	2021	1	0.3	0.22	8
	4	2022	4	1	0.6	10
	4	2022	3	0.8	0.58	10
	4	2019	2	0.5	0.12	8
	4	2021	3	0.8	0.23	10
	4	2022	5	1.3	0.23	28
	4	2021	2	0.5	0.29	10
	4	2021	91	22.8	4.63	10
	4	2022	102	25.5	10.57	15
	4	2021	36	9	1.62	12
	4	2020	2	0.5	0.09	12
	4	2021	5	1.3	0.66	26
	4	2020	7	1.8	0.55	5
	4	2020	1	0.3	0.09	14
	4	2021	3	0.8	0.65	7
	4	2020	3	0.8	0.16	24
	4	2022	6	1.5	0.65	7
	4	2021	0	0	0	17
	4	2019	2	0.5	0.12	17
	4	2021	2	0.5	0.39	16
	4	2021	2	0.5	0.43	16
	4	2022	14	3.5	0.97	29
	4	2021	4	1	0.57	3
	4	2022	2	0.5	0.36	7
	4	2020	2	0.5	0.13	19
	4	2021	0	0	0	4
	4	2020	4	1	0.3	29
	4	2021	0	0	0	32
	4	2022	0	0	0	11
	4	2021	1	0.3	0.19	2
	4	2021	0	0	0	8
	4	2019	9	2.3	0.48	17
	4	2021	1	0.3	0.19	1
	4	2022	64	16	10.69	16
	4	2022	2	0.5	0.19	5
	4	2022	0	0	0	4
	4	2020	0	0	0	33
	4	2022	15	3.8	1.32	3
	4	2021	1	0.3	0.18	30
	4	2021	88	22	3.88	13
	4	2022	0	0	0	1
	4	2020	0	0	0	3
	4	2022	3	0.8	0.23	28
	4	2020	4	1	0.3	16
	4	2022	123	30.8	9.86	5
	4	2021	1	0.3	0.09	1
	4	2021	4	1	0.78	44
	4	2020	11	2.8	0.41	29
	4	2019	16	4	1.1	7
	4	2022	1	0.3	0.99	9
	4	2022	1	0.3	0.07	13
	4	2021	2	0.5	0.37	1
	4	2022	6	1.5	0.7	24
	4	2022	5	1.3	0.86	5
	4	2022	26	6.5	0.6	13
	4	2019	4	1	0.41	1
	4	2021	8	2	1.75	4
	4	2022	11	2.8	2.95	3
	4	2020	2	0.5	0.13	11
	4	2020	3	0.8	0.29	14
	4	2021	2	0.5	0.39	3
	4	2022	6	1.5	1.8	4
	4	2020	2	0.5	0.19	9
	4	2022	17	4.3	1.6	6
	4	2022	0	0	0	8
	4	2021	1	0.3	0.22	9
	4	2021	2	0.5	0.44	2
	4	2021	2	0.5	0.44	4
	4	2021	1	0.3	0.22	9
	4	2021	0	0	0	3
	4	2021	2	0.5	0.39	17
	4	2021	29	7.3	1.4	7
	4	2022	3	0.8	0.44	6
	4	2019	0	0	0	3
	4	2021	1	0.3	0.2	13
	4	2019	0	0	0	4
	4	2021	3	0.8	0.47	3
	4	2022	28	7	0.95	2
	4	2022	20	5	1.39	4
	4	2021	6	1.5	1.17	8
	4	2021	2	0.5	0.35	3
	4	2021	11	2.8	0.9	4
	4	2022	0	0	0	2
	4	2021	14	3.5	2.07	5
	4	2021	1	0.3	0.18	3
	4	2021	2	0.5	0.39	2
	4	2022	3	0.8	0.42	2
	4	2022	1	0.3	0.21	7
	4	2021	1	0.3	0.2	3
	4	2019	7	1.8	0.31	20
	4	2019	6	1.5	0.39	4
	4	2021	0	0	0	3
	4	2019	9	2.3	0.83	2
	4	2021	1	0.3	0.26	1
	4	2019	9	2.3	0.83	2
	4	2022	5	1.3	0.3	1
	4	2022	3	0.8	0.23	2
	4	2019	0	0	0	0
	4	2019	0	0	0	1
	4	2022	25	6.3	2	6
	4	2020	8	2	0.59	9
	4	2022	1	0.3	0.13	1
	4	2019	58	14.5	3.02	3
	4	2021	1	0.3	0.2	2
	4	2022	15	3.8	1.36	2
	4	2020	5	1.3	0.38	10
	4	2020	7	1.8	0.59	2
	4	2021	4	1	0.45	3
	4	2022	2	0.5	1.97	2
	4	2021	1	0.3	0.19	1
	4	2022	3	0.8	2.96	3
	4	2022	4	1	1.53	3
	4	2020	2	0.5	0.19	1
	4	2022	1	0.3	1.15	1
	4	2022	0	0	0	0
	4	2021	0	0	0	1
	4	2021	0	0	0	3
	4	2022	0	0	0	1
	4	2022	0	0	0	0
	4	2021	6	1.5	1.22	2
	4	2022	0	0	0	1
	4	2022	0	0	0	0
	4	2022	0	0	0	0
	4	2022	0	0	0	0
	4	2022	1	0.3	1.16	1
	4	2022	0	0	0	0
	4	2022	5	1.3	1.43	46
	4	2021	1	0.3	0.07	9
	4	2022	17	4.3	0.42	14
	4	2019	17	4.3	0.88	31
	4	2019	8	2	0.51	38
	4	2022	9	2.3	0.59	11
	4	2019	12	3	0.66	20
	4	2022	2	0.5	0.26	9
	4	2022	0	0	0	23
	4	2019	10	2.5	0.55	10
	3	2021	0	0	0	7
	3	2019	4	1.3	0.29	24
	3	2019	1	0.3	0.09	8
	3	2019	3	1	0.22	33
	3	2021	2	0.7	0.3	5
	3	2019	7	2.3	0.56	19
	3	2020	4	1.3	0.49	17
	3	2022	0	0	0	25
	3	2021	0	0	0	8
	3	2021	0	0	0	14
	3	2021	0	0	0	8
	3	2020	3	1	0.37	15
	3	2021	2	0.7	0.15	11
	3	2021	33	11	2.23	27
	3	2020	0	0	0	19
	3	2019	3	1	0.22	13
	3	2022	2	0.7	0.52	6
	3	2021	41	13.7	2.17	32
	3	2021	5	1.7	0.52	19
	3	2020	53	17.7	2.8	42
	3	2020	2	0.7	0.24	7
	3	2020	0	0	0	12
	3	2022	2	0.7	0.17	14
	3	2022	0	0	0	5
	3	2021	2	0.7	0.52	10
	3	2019	3	1	0.07	6
	3	2022	2	0.7	0.47	21
	3	2022	12	4	1.05	18
	3	2020	2	0.7	0.18	14
	3	2021	8	2.7	1.65	8
	3	2020	1	0.3	0.11	8
	3	2021	5	1.7	1.04	14
	3	2020	1	0.3	0.08	19
	3	2019	4	1.3	0.26	10
	3	2021	25	8.3	4.21	15
	3	2021	34	11.3	6.15	24
	3	2022	82	27.3	3.99	17
	3	2022	5	1.7	0.3	14
	3	2019	1	0.3	0.08	8
	3	2021	0	0	0	35
	3	2022	1	0.3	0.12	47
	3	2020	2	0.7	0.19	12
	3	2021	1	0.3	0.25	4
	3	2022	1	0.3	0.12	7
	3	2020	1	0.3	0.12	13
	3	2020	1	0.3	0.11	9
	3	2022	6	2	0.44	32
	3	2021	8	2.7	2.48	9
	3	2020	0	0	0	8
	3	2020	89	29.7	4.87	23
	3	2020	6	2	0.61	7
	3	2020	35	11.7	3.19	7
	3	2022	8	2.7	1.22	11
	3	2022	91	30.3	4.76	2
	3	2022	1	0.3	0.09	13
	3	2022	17	5.7	1.51	11
	3	2022	8	2.7	2.03	15
	3	2021	3	1	0.33	12
	3	2022	0	0	0	5
	3	2022	3	1	0.78	11
	3	2020	1	0.3	0.11	12
	3	2021	41	13.7	2.24	11
	3	2019	1	0.3	0.09	10
	3	2019	0	0	0	5
	3	2021	4	1.3	0.11	5
	3	2021	1	0.3	0.07	18
	3	2022	3	1	0.97	3
	3	2020	2	0.7	0.25	8
	3	2020	3	1	0.3	19
	3	2019	1	0.3	0.09	7
	3	2019	7	2.3	0.51	10
	3	2022	10	3.3	2.46	20
	3	2021	3	1	0.77	22
	3	2022	1	0.3	0.27	10
	3	2022	2	0.7	0.41	8
	3	2021	2	0.7	0.08	47
	3	2019	2	0.7	0.13	7
	3	2021	4	1.3	0.49	17
	3	2019	4	1.3	0.29	20
	3	2019	5	1.7	0.37	67
	3	2021	23	7.7	1.29	6
	3	2020	1	0.3	0.11	9
	3	2022	0	0	0	14
	3	2021	1	0.3	0.3	4
	3	2019	1	0.3	0.08	20
	3	2020	2	0.7	0.25	1
	3	2021	1	0.3	0.26	32
	3	2021	1	0.3	0.26	9
	3	2021	5	1.7	1.04	12
	3	2021	10	3.3	0.69	7
	3	2022	5	1.7	1.71	9
	3	2020	1	0.3	0.08	10
	3	2022	2	0.7	0.35	3
	3	2022	3	1	0.67	17
	3	2022	6	2	0.45	13
	3	2022	0	0	0	12
	3	2020	6	2	0.68	5
	3	2021	25	8.3	1.67	6
	3	2021	3	1	0.72	13
	3	2022	12	4	3.3	9
	3	2022	7	2.3	0.52	1
	3	2019	12	4	1.16	53
	3	2022	2	0.7	0.12	2
	3	2022	28	9.3	2.33	3
	3	2021	2	0.7	0.54	8
	3	2020	5	1.7	0.56	5
	3	2022	8	2.7	1.38	13
	3	2022	0	0	0	4
	3	2021	0	0	0	28
	3	2021	2	0.7	0.22	41
	3	2021	9	3	1.93	12
	3	2022	16	5.3	0.94	8
	3	2022	2	0.7	0.44	10
	3	2020	0	0	0	26
	3	2022	113	37.7	3.4	4
	3	2021	9	3	1.93	14
	3	2021	5	1.7	0.62	6
	3	2019	3	1	0.22	13
	3	2020	13	4.3	1.46	10
	3	2020	6	2	0.61	2
	3	2019	17	5.7	0.82	7
	3	2022	0	0	0	5
	3	2020	0	0	0	9
	3	2021	3	1	0.78	8
	3	2020	7	2.3	0.75	3
	3	2020	7	2.3	0.75	2
	3	2021	4	1.3	1.15	4
	3	2020	13	4.3	1.46	3
	3	2022	71	23.7	6.19	17
	3	2022	1	0.3	0.24	13
	3	2020	5	1.7	0.68	3
	3	2022	3	1	0.33	8
	3	2021	8	2.7	1.8	10
	3	2021	2	0.7	0.47	18
	3	2022	50	16.7	3.19	11
	3	2019	14	4.7	1.39	14
	3	2020	0	0	0	4
	3	2021	7	2.3	0.61	11
	3	2021	2	0.7	0.15	5
	3	2022	1	0.3	0.21	2
	3	2020	2	0.7	0.25	20
	3	2019	8	2.7	0.64	13
	3	2022	0	0	0	3
	3	2019	39	13	2.15	11
	3	2021	7	2.3	2.54	5
	3	2021	0	0	0	19
	3	2022	11	3.7	0.87	6
	3	2021	3	1	0.19	4
	3	2020	2	0.7	0.25	9
	3	2020	0	0	0	15
	3	2022	1	0.3	0.11	2
	3	2019	9	3	0.52	24
	3	2020	5	1.7	0.56	4
	3	2020	5	1.7	0.56	5
	3	2020	0	0	0	4
	3	2019	6	2	0.52	5
	3	2020	2	0.7	0.25	18
	3	2021	23	7.7	2.12	5
	3	2019	3	1	0.22	1
	3	2019	0	0	0	5
	3	2020	2	0.7	0.25	2
	3	2022	8	2.7	0.57	7
	3	2020	3	1	0.17	3
	3	2022	5	1.7	0.55	8
	3	2019	10	3.3	0.63	12
	3	2022	3	1	0.46	5
	3	2020	14	4.7	1.55	13
	3	2020	3	1	0.3	16
	3	2020	21	7	0.92	6
	3	2022	3	1	0.23	5
	3	2022	0	0	0	2
	3	2021	17	5.7	1.13	6
	3	2022	0	0	0	2
	3	2022	1	0.3	0.14	1
	3	2020	2	0.7	0.21	1
	3	2021	5	1.7	0.87	15
	3	2022	1	0.3	0.31	7
	3	2022	308	102.7	24.31	20
	3	2022	0	0	0	17
	3	2022	5	1.7	0.37	41
	3	2019	8	2.7	0.64	17
	3	2019	4	1.3	0.37	10
	3	2022	24	8	0.7	46
	3	2021	0	0	0	9
	3	2021	1	0.3	0.27	58
	3	2022	16	5.3	1.58	36
	3	2022	0	0	0	39
	3	2022	144	48	7.57	43
	3	2021	9	3	0.73	52
	3	2020	6	2	0.64	22
	3	2021	2	0.7	0.17	10
	3	2020	5	1.7	0.42	27
	3	2020	13	4.3	1.46	13
	3	2021	8	2.7	1.81	22
	3	2021	1	0.3	0.12	5
	3	2021	1	0.3	0.11	30
	3	2021	14	4.7	1.73	15
	3	2021	1	0.3	0.11	44
© 2023 Elsevier B.V. All rights reserved. SciVal, RELX Group and the RE symbol are trade marks of RELX Intellectual Properties SA, used under license.

## Sheet: Alemania
﻿Data set	Top 500 authors, by Scholarly Output
Entity	Germany
Year range	2019 to 2022
Subject classification	ASJC
Filtered by	Communication
Types of publications included	all publication types
Self-citations	included
Data source	Scopus
Date last updated	26 April 2023
Date exported	4 May 2023
Name	Scholarly Output	Most recent publication	Citations	Citations per Publication	Field-Weighted Citation Impact	h-index	Scopus author ID	Scopus author profile
	16	2022	123	7.7	1.87	18
	16	2021	59	3.7	1.16	39
	15	2022	75	5	1.24	10
	15	2022	224	14.9	2.03	32
	15	2022	144	9.6	2.27	11
	15	2022	252	16.8	5.22	11
	14	2022	45	3.2	1.43	12
	14	2022	222	15.9	3.19	32
	14	2022	166	11.9	3.77	17
	14	2022	72	5.1	1.62	11
	13	2022	168	12.9	3.22	28
	13	2022	263	20.2	2.7	20
	13	2022	152	11.7	4.32	16
	13	2022	73	5.6	2	9
	13	2022	77	5.9	1.62	9
	13	2022	290	22.3	4.01	12
	13	2022	109	8.4	2.42	8
	13	2022	76	5.8	1.1	7
	13	2022	157	12.1	2.95	26
	13	2022	166	12.8	4.4	42
	12	2022	155	12.9	3.2	10
	12	2022	54	4.5	1.41	14
	12	2022	28	2.3	0.51	19
	12	2022	51	4.3	1.31	14
	12	2022	122	10.2	2.5	13
	12	2022	238	19.8	7.59	16
	12	2022	58	4.8	2.54	4
	12	2019	29	2.4	0.49	10
	12	2022	185	15.4	8.52	31
	11	2022	119	10.8	3.5	22
	11	2022	69	6.3	2.51	8
	11	2022	128	11.6	4.91	13
	11	2022	46	4.2	2.1	14
	11	2022	133	12.1	2.96	10
	11	2022	59	5.4	1.64	8
	11	2021	28	2.5	0.96	35
	10	2022	115	11.5	2.83	20
	10	2022	70	7	0.99	22
	10	2022	60	6	2.35	20
	10	2022	5	0.5	0.57	18
	10	2022	77	7.7	2.01	11
	10	2022	37	3.7	2.46	5
	10	2022	58	5.8	2.62	8
	9	2020	31	3.4	0.94	25
	9	2022	13	1.4	0.42	5
	9	2022	267	29.7	8.37	20
	9	2022	93	10.3	4.71	22
	9	2022	37	4.1	1.4	7
	9	2022	53	5.9	3.19	22
	9	2022	100	11.1	1.9	15
	9	2022	120	13.3	5.38	30
	9	2022	236	26.2	13.66	13
	9	2022	58	6.4	1.94	6
	9	2022	78	8.7	1.53	5
	9	2021	75	8.3	2.14	7
	9	2022	109	12.1	3.22	5
	9	2022	0	0	0	0
	9	2022	70	7.8	2.83	20
	8	2022	21	2.6	1.23	22
	8	2022	70	8.8	1.37	13
	8	2022	161	20.1	6.45	19
	8	2021	19	2.4	0.82	28
	8	2022	73	9.1	2.11	20
	8	2021	11	1.4	0.87	12
	8	2022	172	21.5	4.06	6
	8	2022	63	7.9	4.41	12
	8	2022	103	12.9	2.3	9
	8	2022	45	5.6	1.94	6
	8	2020	7	0.9	0.28	19
	8	2022	65	8.1	3.54	9
	8	2022	11	1.4	0.52	29
	8	2022	109	13.6	2.28	8
	8	2022	29	3.6	0.93	5
	8	2022	30	3.8	1.19	44
	7	2021	62	8.9	4.59	16
	7	2022	5	0.7	0.77	13
	7	2022	53	7.6	1.42	18
	7	2022	37	5.3	1.06	10
	7	2022	103	14.7	5.39	20
	7	2019	1	0.1	0.14	3
	7	2022	46	6.6	1.32	5
	7	2022	48	6.9	2.52	11
	7	2022	40	5.7	1.23	4
	7	2022	18	2.6	0.62	5
	7	2021	23	3.3	1.14	12
	7	2021	77	11	1.88	7
	7	2022	168	24	6.53	10
	7	2022	64	9.1	2.4	13
	7	2021	11	1.6	0.28	34
	7	2022	196	28	7.24	13
	7	2022	32	4.6	1.11	4
	7	2022	23	3.3	4.07	8
	7	2022	85	12.1	2.68	4
	7	2022	149	21.3	3.88	9
	7	2021	21	3	0.46	4
	7	2022	198	28.3	4.23	6
	7	2022	46	6.6	1.13	5
	7	2021	69	9.9	1.8	6
	7	2022	10	1.4	3.92	4
	7	2022	8	1.1	0.46	3
	7	2022	32	4.6	2.85	4
	7	2022	12	1.7	0.83	2
	7	2022	46	6.6	1.53	17
	7	2022	31	4.4	0.98	11
	7	2022	6	0.9	0.47	10
	7	2022	49	7	1.18	29
	6	2021	6	1	0.18	18
	6	2022	87	14.5	2.96	27
	6	2022	32	5.3	2.04	13
	6	2019	75	12.5	1.61	19
	6	2022	2	0.3	0.47	7
	6	2022	102	17	5.5	17
	6	2021	9	1.5	0.51	2
	6	2022	18	3	1.03	7
	6	2021	96	16	2.06	20
	6	2022	38	6.3	1.4	5
	6	2022	21	3.5	0.58	6
	6	2022	118	19.7	2.89	8
	6	2022	18	3	2.22	12
	6	2022	20	3.3	0.86	7
	6	2021	102	17	6.54	7
	6	2021	94	15.7	5.51	6
	6	2021	293	48.8	13.56	8
	6	2021	27	4.5	1.01	4
	6	2022	27	4.5	2.11	5
	6	2022	28	4.7	0.96	28
	6	2022	57	9.5	2.26	5
	6	2021	77	12.8	2.41	5
	6	2022	34	5.7	1.47	4
	6	2022	69	11.5	8.03	7
	6	2022	15	2.5	2.25	4
	6	2022	20	3.3	0.86	5
	6	2022	27	4.5	1.05	4
	6	2022	21	3.5	2.33	2
	6	2022	21	3.5	2.33	2
	6	2022	20	3.3	0.86	24
	6	2021	23	3.8	1.33	30
	6	2020	0	0	0	26
	6	2022	21	3.5	2	15
	6	2021	23	3.8	1.39	16
	6	2022	34	5.7	1.84	18
	6	2021	77	12.8	3.49	15
	5	2022	90	18	3.2	16
	5	2022	76	15.2	2.04	28
	5	2021	2	0.4	1.08	5
	5	2022	10	2	0.3	4
	5	2022	24	4.8	1.72	15
	5	2022	65	13	5.72	13
	5	2022	38	7.6	1.79	9
	5	2022	18	3.6	0.8	7
	5	2020	22	4.4	1.22	16
	5	2022	30	6	1.55	17
	5	2022	32	6.4	1.63	46
	5	2022	29	5.8	1.54	20
	5	2022	25	5	5.27	24
	5	2022	141	28.2	6.01	20
	5	2022	16	3.2	0.56	3
	5	2020	0	0	0	6
	5	2022	34	6.8	2.09	9
	5	2022	15	3	0.98	7
	5	2021	20	4	0.6	5
	5	2019	12	2.4	0.5	9
	5	2022	17	3.4	0.47	7
	5	2022	38	7.6	2.82	11
	5	2022	86	17.2	7.59	8
	5	2022	45	9	1.72	6
	5	2020	14	2.8	0.82	10
	5	2022	84	16.8	2.86	4
	5	2022	24	4.8	0.82	7
	5	2021	115	23	3.52	11
	5	2022	8	1.6	0.69	8
	5	2022	13	2.6	1.55	4
	5	2022	14	2.8	1.04	6
	5	2022	29	5.8	1.62	5
	5	2020	24	4.8	1.17	10
	5	2022	26	5.2	1.81	3
	5	2022	23	4.6	4.96	8
	5	2022	21	4.2	0.76	4
	5	2022	34	6.8	3.44	7
	5	2022	9	1.8	1.53	3
	5	2022	27	5.4	1.81	4
	5	2022	57	11.4	2.54	7
	5	2022	31	6.2	1.25	5
	5	2022	27	5.4	1.44	4
	5	2022	22	4.4	0.96	4
	5	2022	18	3.6	2.04	5
	5	2020	24	4.8	1.17	7
	5	2020	56	11.2	2.91	6
	5	2022	19	3.8	1.66	7
	5	2022	1	0.2	0.17	7
	5	2022	39	7.8	2.61	9
	5	2022	14	2.8	1.84	4
	5	2022	13	2.6	0.72	3
	5	2021	23	4.6	1.52	6
	5	2022	59	11.8	3.88	7
	5	2022	18	3.6	0.8	4
	5	2022	2	0.4	1.1	6
	5	2021	32	6.4	1.77	5
	5	2022	12	2.4	0.65	4
	5	2022	9	1.8	1.17	2
	5	2022	18	3.6	1.56	2
	5	2021	2	0.4	0.22	16
	5	2022	83	16.6	3.38	9
	5	2022	6	1.2	1.43	17
	5	2021	24	4.8	1.5	57
	5	2022	49	9.8	3.51	30
	5	2021	2	0.4	0.22	37
	5	2022	26	5.2	3.56	22
	4	2022	54	13.5	2.27	17
	4	2020	3	0.8	0.24	3
	4	2021	17	4.3	1.66	12
	4	2022	59	14.8	3.03	16
	4	2020	31	7.8	2.17	6
	4	2022	10	2.5	0.95	5
	4	2022	15	3.8	4.04	24
	4	2019	9	2.3	0.47	12
	4	2020	0	0	0	5
	4	2022	17	4.3	0.65	6
	4	2022	8	2	0.45	20
	4	2020	15	3.8	0.6	8
	4	2020	0	0	0	4
	4	2022	18	4.5	2.14	25
	4	2020	37	9.3	1.76	4
	4	2019	23	5.8	1.2	14
	4	2022	7	1.8	0.25	5
	4	2022	5	1.3	0.63	9
	4	2022	31	7.8	2.69	12
	4	2020	0	0	0	3
	4	2022	57	14.3	3.75	17
	4	2019	10	2.5	0.52	9
	4	2021	5	1.3	0.48	16
	4	2021	19	4.8	1.79	8
	4	2020	9	2.3	0.51	10
	4	2021	51	12.8	3.49	19
	4	2022	24	6	1.54	5
	4	2022	2	0.5	0.2	19
	4	2021	65	16.3	3.02	32
	4	2022	11	2.8	0.71	6
	4	2022	15	3.8	3.35	6
	4	2021	20	5	1.87	8
	4	2021	13	3.3	0.33	9
	4	2022	8	2	6.12	4
	4	2022	7	1.8	0.54	5
	4	2021	60	15	2.95	9
	4	2021	62	15.5	3.47	12
	4	2022	59	14.8	4.64	8
	4	2022	8	2	0.61	6
	4	2022	49	12.3	2.61	8
	4	2021	23	5.8	1.48	4
	4	2022	6	1.5	0.29	4
	4	2020	16	4	0.54	4
	4	2022	13	3.3	1.23	8
	4	2022	49	12.3	4.15	4
	4	2022	46	11.5	2.3	8
	4	2022	40	10	2.46	4
	4	2022	47	11.8	3.14	3
	4	2022	2	0.5	0.4	5
	4	2022	45	11.3	2.62	4
	4	2022	4	1	0.45	3
	4	2022	15	3.8	1.14	4
	4	2022	34	8.5	1.43	6
	4	2022	4	1	0.69	5
	4	2022	27	6.8	1.59	3
	4	2022	41	10.3	1.38	9
	4	2022	21	5.3	1.16	3
	4	2021	1	0.3	0.11	1
	4	2019	9	2.3	0.47	7
	4	2022	16	4	1.81	4
	4	2019	25	6.3	2.15	5
	4	2019	19	4.8	0.64	3
	4	2022	24	6	2.49	6
	4	2021	199	49.8	5.88	9
	4	2022	12	3	2.24	4
	4	2020	20	5	1.03	3
	4	2020	19	4.8	1.36	12
	4	2022	31	7.8	3.07	4
	4	2022	32	8	2.39	3
	4	2021	13	3.3	0.57	3
	4	2022	4	1	1.21	1
	4	2022	11	2.8	0.93	4
	4	2022	8	2	0.41	2
	4	2021	15	3.8	0.66	4
	4	2022	19	4.8	1.08	2
	4	2019	25	6.3	2.15	16
	4	2022	12	3	0.86	3
	4	2021	11	2.8	0.66	2
	4	2022	11	2.8	2.17	2
	4	2022	1	0.3	1.16	1
	4	2022	45	11.3	1.81	12
	4	2021	20	5	1.87	14
	4	2022	11	2.8	0.44	8
	4	2019	23	5.8	1.15	17
	4	2020	13	3.3	1.07	40
	4	2021	24	6	0.93	33
	4	2022	11	2.8	0.93	15
	4	2022	39	9.8	2.73	39
	4	2020	0	0	0	21
	4	2021	10	2.5	0.96	37
	4	2022	13	3.3	0.97	85
	4	2020	0	0	0	19
	4	2019	160	40	6.24	73
	3	2022	4	1.3	0.84	14
	3	2022	7	2.3	0.44	12
	3	2019	125	41.7	6.34	36
	3	2022	8	2.7	0.98	20
	3	2022	16	5.3	6.02	18
	3	2019	16	5.3	1.11	10
	3	2022	9	3	0.33	8
	3	2022	6	2	0.47	26
	3	2019	6	2	0.4	8
	3	2020	0	0	0	16
	3	2022	13	4.3	5.29	5
	3	2022	25	8.3	2.4	17
	3	2020	0	0	0	42
	3	2021	75	25	4.93	51
	3	2021	32	10.7	1.29	25
	3	2022	58	19.3	5.2	31
	3	2019	13	4.3	1	17
	3	2021	19	6.3	4.1	19
	3	2021	9	3	0.62	16
	3	2021	82	27.3	4.46	11
	3	2022	39	13	1.54	7
	3	2020	19	6.3	0.86	9
	3	2020	18	6	0.56	10
	3	2021	17	5.7	1.32	20
	3	2022	14	4.7	1.46	6
	3	2020	0	0	0	9
	3	2019	17	5.7	0.66	10
	3	2019	10	3.3	0.7	7
	3	2022	20	6.7	1.97	14
	3	2022	18	6	3.8	29
	3	2021	19	6.3	1.21	37
	3	2020	34	11.3	2.36	8
	3	2022	0	0	0	1
	3	2022	6	2	0.75	5
	3	2020	5	1.7	0.55	12
	3	2021	32	10.7	1.3	4
	3	2019	791	263.7	42.3	65
	3	2020	2	0.7	0.12	27
	3	2022	7	2.3	0.93	5
	3	2021	8	2.7	1.46	7
	3	2022	34	11.3	1.6	1
	3	2022	18	6	1.39	6
	3	2021	14	4.7	1.73	11
	3	2022	1	0.3	0.09	1
	3	2019	13	4.3	1	4
	3	2021	4	1.3	0.36	18
	3	2022	4	1.3	1.05	6
	3	2022	4	1.3	0.26	11
	3	2022	0	0	0	20
	3	2022	15	5	3.4	10
	3	2020	78	26	3.82	13
	3	2020	0	0	0	1
	3	2021	6	2	0.57	3
	3	2022	11	3.7	2.01	8
	3	2021	25	8.3	3.26	6
	3	2021	15	5	2	7
	3	2022	1	0.3	0.31	5
	3	2020	2	0.7	0.28	3
	3	2022	2	0.7	0.11	4
	3	2022	27	9	1.38	4
	3	2021	3	1	1.19	4
	3	2022	5	1.7	0.25	8
	3	2019	11	3.7	0.77	7
	3	2019	8	2.7	0.56	7
	3	2022	0	0	0	3
	3	2019	13	4.3	1	11
	3	2021	1	0.3	0.29	21
	3	2022	14	4.7	3.43	6
	3	2019	13	4.3	0.44	9
	3	2022	17	5.7	3.21	8
	3	2020	11	3.7	1.1	7
	3	2021	107	35.7	13.95	11
	3	2022	12	4	2.69	11
	3	2021	4	1.3	1.62	1
	3	2019	3	1	0.25	3
	3	2021	103	34.3	13.05	12
	3	2022	114	38	6.26	6
	3	2022	25	8.3	1.41	15
	3	2022	7	2.3	1.3	5
	3	2022	15	5	1.47	7
	3	2021	9	3	0.61	8
	3	2021	20	6.7	0.93	6
	3	2021	12	4	0.86	3
	3	2020	89	29.7	2.97	30
	3	2020	5	1.7	0.48	6
	3	2022	12	4	3.33	5
	3	2021	17	5.7	1.25	20
	3	2019	13	4.3	1	4
	3	2022	15	5	1.44	6
	3	2021	9	3	1.41	12
	3	2022	46	15.3	1.95	5
	3	2019	5	1.7	0.46	2
	3	2020	4	1.3	0.3	3
	3	2022	2	0.7	0.46	6
	3	2019	125	41.7	6.34	13
	3	2022	11	3.7	1.23	6
	3	2021	1	0.3	0.04	1
	3	2021	6	2	0.85	5
	3	2020	14	4.7	0.68	4
	3	2021	25	8.3	2.22	4
	3	2021	13	4.3	1.71	9
	3	2022	33	11	1.64	8
	3	2022	16	5.3	1.63	2
	3	2019	66	22	4.11	6
	3	2019	0	0	0	5
	3	2022	3	1	0.9	5
	3	2021	29	9.7	1.53	2
	3	2020	0	0	0	29
	3	2021	4	1.3	0.36	9
	3	2022	4	1.3	0.42	4
	3	2020	13	4.3	0.8	3
	3	2022	20	6.7	1.73	9
	3	2022	32	10.7	4.25	6
	3	2022	3	1	0.69	3
	3	2022	23	7.7	1.92	2
	3	2022	20	6.7	1.68	7
	3	2022	33	11	2.71	5
	3	2022	0	0	0	0
	3	2021	13	4.3	1.19	4
	3	2022	10	3.3	0.36	9
	3	2021	19	6.3	1.66	7
	3	2022	38	12.7	4.99	3
	3	2022	3	1	0.31	2
	3	2022	6	2	0.45	4
	3	2021	17	5.7	1.53	4
	3	2019	7	2.3	0.59	4
	3	2022	14	4.7	1.42	1
	3	2019	0	0	0	4
	3	2019	25	8.3	2.87	4
	3	2022	31	10.3	1.76	3
	3	2022	5	1.7	0.62	6
	3	2019	0	0	0	4
	3	2019	25	8.3	2.87	3
	3	2019	25	8.3	2.87	2
	3	2020	11	3.7	0.84	2
	3	2021	0	0	0	1
	3	2020	9	3	0.48	2
	3	2022	10	3.3	0.37	5
	3	2020	23	7.7	1.96	3
	3	2021	21	7	1.55	3
	3	2021	17	5.7	1.32	4
	3	2021	10	3.3	0.61	2
	3	2022	16	5.3	2.82	4
	3	2022	2	0.7	0.74	1
	3	2022	5	1.7	0.25	1
	3	2022	32	10.7	1.44	3
	3	2022	19	6.3	1.97	2
	3	2022	143	47.7	6.79	3
	3	2022	1	0.3	0.06	1
	3	2022	3	1	0.91	6
	3	2022	5	1.7	0.63	3
	3	2021	0	0	0	0
	3	2022	0	0	0	2
	3	2021	46	15.3	2.82	4
	3	2022	4	1.3	0.47	2
	3	2022	13	4.3	1.36	3
	3	2019	3	1	0.5	2
	3	2020	0	0	0	1
	3	2020	0	0	0	1
	3	2020	1	0.3	0.54	1
	3	2022	3	1	0.91	3
	3	2022	6	2	0.83	1
	3	2022	0	0	0	0
	3	2020	0	0	0	0
	3	2022	22	7.3	3.18	2
	3	2021	7	2.3	0.56	2
	3	2021	1	0.3	0.07	1
	3	2020	33	11	2.12	3
	3	2021	7	2.3	1.2	3
	3	2022	15	5	1.55	2
	3	2022	10	3.3	0.84	1
	3	2022	4	1.3	1.22	2
	3	2022	3	1	0.28	12
	3	2022	21	7	1.57	11
	3	2022	0	0	0	2
	3	2022	39	13	2.54	18
	3	2019	25	8.3	2.87	38
	3	2022	5	1.7	0.63	30
	3	2021	68	22.7	3.56	38
	3	2022	28	9.3	2.92	6
	3	2022	18	6	2.86	30
	3	2020	2	0.7	0	24
	3	2021	6	2	0.26	41
	3	2021	19	6.3	1.77	28
	3	2022	2	0.7	1.61	39
	3	2019	11	3.7	0.77	20
	3	2021	9	3	2.23	41
	3	2022	23	7.7	1.99	47
	3	2022	15	5	1.18	57
	3	2020	21	7	2.02	30
	3	2020	0	0	0	24
	3	2019	10	3.3	0.78	5
	3	2022	5	1.7	0.45	29
	3	2019	6	2	0.42	17
	3	2020	0	0	0	20
	3	2020	6	2	0.19	59
	3	2022	7	2.3	2.6	14
	3	2022	6	2	0.54	27
	3	2021	3	1	0.68	31
© 2023 Elsevier B.V. All rights reserved. SciVal, RELX Group and the RE symbol are trade marks of RELX Intellectual Properties SA, used under license.

## Sheet: India
﻿Data set	Top 500 authors, by Scholarly Output
Entity	India
Year range	2019 to 2022
Subject classification	ASJC
Filtered by	Communication
Types of publications included	all publication types
Self-citations	included
Data source	Scopus
Date last updated	26 April 2023
Date exported	45050
Name	Scholarly Output	Most recent publication	Citations	Citations per Publication	Field-Weighted Citation Impact	h-index	Scopus author ID	Scopus author profile
	24	2022	0	0	0	13
	21	2022	0	0	0	13
	17	2021	17	1	0.39	24
	12	2022	0	0	0	8
	11	2021	19	1.7	0.63	10
	11	2022	0	0	0	27
	11	2022	63	5.7	1.28	4
	11	2022	0	0	0	2
	9	2021	14	1.6	0.49	15
	9	2020	206	22.9	9.24	5
	9	2022	0	0	0	1
	9	2020	14	1.6	0.56	9
	8	2021	2	0.3	0.06	13
	8	2021	16	2	0.49	14
	8	2022	8	1	1.13	3
	8	2022	0	0	0	3
	8	2022	0	0	0	27
	7	2022	14	2	0.51	27
	7	2021	2	0.3	0.22	17
	7	2021	10	1.4	0.17	9
	7	2022	7	1	0.29	17
	7	2021	6	0.9	0.23	11
	7	2021	2	0.3	0.22	18
	7	2021	2	0.3	0.22	12
	7	2021	2	0.3	0.22	18
	6	2021	5	0.8	0.16	16
	6	2021	3	0.5	0.08	3
	6	2022	0	0	0	15
	6	2022	0	0	0	6
	6	2022	0	0	0	2
	6	2022	1	0.2	0.55	2
	6	2022	9	1.5	1.61	7
	6	2021	0	0	0	14
	6	2020	70	11.7	4.67	13
	6	2022	18	3	0.71	5
	6	2020	16	2.7	0.85	92
	6	2022	11	1.8	1.31	2
	6	2021	8	1.3	1.04	4
	6	2022	5	0.8	0.65	8
	6	2021	8	1.3	0.36	16
	5	2022	20	4	1.07	11
	5	2020	11	2.2	0.62	8
	5	2021	38	7.6	3.45	4
	5	2020	83	16.6	6.7	11
	5	2020	4	0.8	0.19	6
	5	2021	23	4.6	1.19	2
	5	2020	0	0	0	9
	5	2019	11	2.2	0.57	18
	5	2020	5	1	0.31	5
	5	2021	41	8.2	1.5	7
	5	2022	7	1.4	0.75	2
	5	2019	11	2.2	0.57	9
	5	2021	8	1.6	0.19	4
	5	2022	23	4.6	0.67	5
	5	2021	0	0	0	3
	5	2022	7	1.4	0.97	4
	5	2021	0	0	0	2
	5	2022	3	0.6	0.38	1
	5	2021	5	1	0.31	32
	5	2020	6	1.2	0.4	3
	5	2022	0	0	0	11
	5	2019	21	4.2	0.76	7
	5	2021	2	0.4	0.14	14
	4	2021	3	0.8	0.26	38
	4	2020	15	3.8	1.03	20
	4	2022	9	2.3	0.34	13
	4	2020	33	8.3	2.96	16
	4	2021	5	1.3	0.51	4
	4	2022	6	1.5	1.17	89
	4	2020	3	0.8	0.21	4
	4	2020	8	2	0.81	7
	4	2020	44	11	4.06	18
	4	2021	4	1	0.3	6
	4	2021	6	1.5	0.63	10
	4	2022	7	1.8	0.5	16
	4	2021	4	1	0.78	12
	4	2020	22	5.5	1.96	13
	4	2020	18	4.5	1.22	9
	4	2021	0	0	0	7
	4	2022	4	1	0.32	4
	4	2021	1	0.3	0.22	6
	4	2022	5	1.3	0.25	7
	4	2022	0	0	0	34
	4	2020	10	2.5	0.76	9
	4	2022	0	0	0	7
	4	2020	8	2	0.72	4
	4	2022	1	0.3	1.03	5
	4	2022	12	3	0.93	5
	4	2022	13	3.3	8.6	4
	4	2020	49	12.3	4.67	5
	4	2022	0	0	0	12
	4	2022	16	4	0.53	3
	4	2022	31	7.8	2.43	7
	4	2022	1	0.3	0.4	1
	4	2022	3	0.8	0.59	4
	4	2019	29	7.3	0.82	32
	4	2020	18	4.5	1.68	5
	4	2020	74	18.5	7.47	4
	4	2022	29	7.3	1.99	3
	4	2022	0	0	0	4
	4	2022	3	0.8	0.22	1
	4	2021	6	1.5	0.32	2
	4	2021	8	2	0.71	5
	4	2022	5	1.3	0.45	2
	4	2022	5	1.3	0.45	2
	4	2021	4	1	0.78	6
	4	2020	4	1	0.32	3
	4	2020	1	0.3	0.09	1
	4	2021	9	2.3	0.63	6
	4	2020	5	1.3	0.5	1
	4	2022	0	0	0	1
	4	2021	6	1.5	1.17	8
	4	2022	1	0.3	0.2	2
	4	2022	1	0.3	0.2	1
	4	2022	0	0	0	0
	4	2021	3	0.8	0.19	8
	4	2020	11	2.8	0.86	14
	4	2019	8	2	0.69	79
	4	2021	10	2.5	0.48	24
	3	2020	264	88	31.49	25
	3	2020	3	1	0.31	3
	3	2020	1	0.3	0.12	11
	3	2021	13	4.3	0.96	5
	3	2020	18	6	1.03	22
	3	2021	6	2	0.51	7
	3	2019	2	0.7	0.17	9
	3	2019	12	4	0.8	5
	3	2020	0	0	0	17
	3	2020	11	3.7	1.12	21
	3	2019	2	0.7	0.08	5
	3	2020	1	0.3	0.12	1
	3	2020	2	0.7	0.23	5
	3	2020	14	4.7	0.74	16
	3	2021	8	2.7	0.36	4
	3	2022	9	3	4.07	5
	3	2020	32	10.7	3.82	13
	3	2020	5	1.7	0.63	4
	3	2019	7	2.3	0.26	29
	3	2020	29	9.7	3.9	5
	3	2020	22	7.3	2.62	5
	3	2019	3	1	0.26	19
	3	2021	7	2.3	2.01	6
	3	2020	6	2	0.36	18
	3	2022	8	2.7	1.08	9
	3	2021	7	2.3	0.69	16
	3	2021	4	1.3	0.62	6
	3	2020	10	3.3	1.03	12
	3	2022	1	0.3	1.55	14
	3	2021	1	0.3	0.26	7
	3	2020	12	4	1.14	9
	3	2022	0	0	0	4
	3	2022	0	0	0	5
	3	2020	39	13	5.11	10
	3	2020	2	0.7	0.27	1
	3	2021	0	0	0	8
	3	2022	1	0.3	1.37	8
	3	2021	7	2.3	2.01	5
	3	2021	4	1.3	0.62	9
	3	2021	9	3	2.23	4
	3	2020	3	1	0.24	12
	3	2022	1	0.3	0.26	1
	3	2022	7	2.3	0.94	3
	3	2022	1	0.3	0.19	9
	3	2021	4	1.3	0.76	5
	3	2022	19	6.3	1.3	7
	3	2021	0	0	0	4
	3	2020	18	6	2.42	8
	3	2021	3	1	0.78	6
	3	2020	12	4	1.32	4
	3	2021	9	3	1.64	12
	3	2021	6	2	1.39	6
	3	2021	7	2.3	0.5	11
	3	2020	12	4	0.65	24
	3	2020	5	1.7	0.48	13
	3	2022	12	4	0.5	5
	3	2022	1	0.3	0.26	6
	3	2022	1	0.3	0.33	2
	3	2022	2	0.7	0.38	6
	3	2020	5	1.7	0.6	5
	3	2020	5	1.7	0.29	4
	3	2020	1	0.3	0.12	3
	3	2021	34	11.3	1.35	18
	3	2022	92	30.7	5.13	9
	3	2022	0	0	0	2
	3	2022	0	0	0	3
	3	2022	2	0.7	0.38	3
	3	2021	6	2	1.56	6
	3	2020	12	4	2.26	4
	3	2022	96	32	12.92	2
	3	2021	1	0.3	0.11	4
	3	2020	1	0.3	0.12	3
	3	2022	35	11.7	4.42	35
	3	2022	19	6.3	1.3	6
	3	2021	0	0	0	3
	3	2022	3	1	0.78	2
	3	2022	5	1.7	1.17	1
	3	2022	4	1.3	1.04	2
	3	2022	15	5	0.75	2
	3	2022	6	2	1.56	3
	3	2020	7	2.3	0.48	4
	3	2021	11	3.7	1.8	4
	3	2022	1	0.3	0.24	1
	3	2022	35	11.7	4.42	16
	3	2022	2	0.7	0.58	1
	3	2021	15	5	4.04	6
	3	2022	1	0.3	0.37	2
	3	2022	1	0.3	0.26	5
	3	2020	1	0.3	0.08	11
	3	2022	0	0	0	2
	3	2020	10	3.3	0.58	3
	3	2020	1	0.3	0.12	2
	3	2022	0	0	0	0
	3	2020	1	0.3	0.12	2
	3	2021	23	7.7	3.81	6
	3	2022	1	0.3	0.09	4
	3	2022	3	1	0.36	1
	3	2021	7	2.3	0.5	6
	3	2021	14	4.7	0.87	3
	3	2022	0	0	0	2
	3	2022	0	0	0	1
	3	2021	7	2.3	1.82	2
	3	2021	15	5	4.04	5
	3	2021	23	7.7	3.81	7
	3	2022	0	0	0	0
	3	2020	4	1.3	0.54	4
	3	2022	0	0	0	4
	3	2022	2	0.7	0.8	1
	3	2021	10	3.3	0.8	8
	3	2022	0	0	0	1
	3	2021	5	1.7	1.3	2
	3	2021	7	2.3	0.5	11
	3	2022	1	0.3	1.1	1
	3	2020	15	5	1.91	4
	3	2022	0	0	0	0
	3	2022	0	0	0	1
	3	2022	0	0	0	0
	3	2022	0	0	0	0
	3	2022	0	0	0	0
	3	2022	0	0	0	0
	3	2020	3	1	0.28	17
	3	2020	4	1.3	0.36	14
	3	2020	3	1	0.4	21
	3	2021	2	0.7	0.23	17
	3	2021	19	6.3	1.3	20
	2	2022	9	4.5	1.46	14
	2	2019	10	5	0.96	11
	2	2020	2	1	0.28	13
	2	2022	1	0.5	0.27	8
	2	2022	2	1	0.11	11
	2	2019	4	2	0.48	7
	2	2020	3	1.5	0.54	18
	2	2020	15	7.5	0.72	16
	2	2022	0	0	0	4
	2	2022	22	11	1.97	10
	2	2021	15	7.5	2.81	5
	2	2022	25	12.5	5.05	5
	2	2021	11	5.5	2.7	9
	2	2022	0	0	0	4
	2	2022	8	4	0.91	21
	2	2020	1	0.5	0.18	8
	2	2021	1	0.5	0.12	16
	2	2021	2	1	0.91	7
	2	2022	0	0	0	4
	2	2022	0	0	0	14
	2	2022	0	0	0	3
	2	2020	4	2	0.34	21
	2	2019	3	1.5	0.24	4
	2	2019	10	5	1.14	6
	2	2019	11	5.5	0.89	6
	2	2020	28	14	2.56	24
	2	2020	1	0.5	0.18	11
	2	2019	11	5.5	0.89	6
	2	2022	2	1	1.28	7
	2	2022	2	1	0.54	14
	2	2021	3	1.5	0.3	8
	2	2022	1	0.5	0.16	6
	2	2022	0	0	0	2
	2	2020	6	3	0.51	30
	2	2022	1	0.5	0.29	29
	2	2019	6	3	0.78	9
	2	2022	3	1.5	1.17	3
	2	2021	10	5	0.48	7
	2	2022	2	1	0.54	5
	2	2022	0	0	0	5
	2	2022	0	0	0	7
	2	2020	2	1	0.12	16
	2	2022	6	3	1.07	9
	2	2019	4	2	0.48	9
	2	2019	1	0.5	0.12	8
	2	2020	2	1	0.4	13
	2	2022	1	0.5	0.39	10
	2	2020	6	3	1.21	10
	2	2019	42	21	3.12	15
	2	2019	35	17.5	2.08	8
	2	2022	0	0	0	4
	2	2021	10	5	1.15	8
	2	2022	1	0.5	0.16	1
	2	2019	3	1.5	0.39	5
	2	2021	2	1	0.35	12
	2	2022	0	0	0	6
	2	2022	1	0.5	0.29	25
	2	2019	0	0	0	14
	2	2022	1	0.5	0.11	4
	2	2021	8	4	0.63	4
	2	2020	11	5.5	1.56	8
	2	2022	2	1	0.54	19
	2	2022	0	0	0	8
	2	2021	2	1	0.79	22
	2	2020	4	2	0.72	7
	2	2022	1	0.5	0.29	21
	2	2021	2	1	0.78	3
	2	2020	0	0	0	6
	2	2021	1	0.5	0.13	7
	2	2019	6	3	0.78	5
	2	2021	1	0.5	0.3	3
	2	2021	10	5	3.97	5
	2	2021	9	4.5	2.46	11
	2	2022	3	1.5	0.07	3
	2	2022	2	1	0.24	4
	2	2021	4	2	1.56	2
	2	2022	0	0	0	1
	2	2020	6	3	1.21	5
	2	2020	12	6	1.7	7
	2	2021	8	4	1.82	6
	2	2022	0	0	0	7
	2	2020	0	0	0	22
	2	2022	0	0	0	33
	2	2019	0	0	0	7
	2	2021	4	2	0.15	8
	2	2021	9	4.5	1.21	31
	2	2020	8	4	1.43	11
	2	2019	10	5	0.96	4
	2	2020	9	4.5	1.82	3
	2	2019	5	2.5	0.23	7
	2	2022	0	0	0	16
	2	2020	1	0.5	0.13	4
	2	2022	0	0	0	10
	2	2022	0	0	0	8
	2	2020	2	1	0.41	2
	2	2021	3	1.5	0.3	4
	2	2020	7	3.5	1.01	13
	2	2020	3	1.5	1.83	3
	2	2022	0	0	0	4
	2	2022	0	0	0	2
	2	2019	38	19	4.28	9
	2	2020	6	3	1.06	9
	2	2022	7	3.5	1.71	7
	2	2019	9	4.5	1.02	7
	2	2022	1	0.5	0.28	5
	2	2022	0	0	0	6
	2	2019	17	8.5	1.9	4
	2	2019	2	1	0.25	6
	2	2021	6	3	0.72	9
	2	2022	0	0	0	4
	2	2021	4	2	0.38	1
	2	2019	5	2.5	0.51	6
	2	2020	3	1.5	0.17	7
	2	2021	3	1.5	1.29	4
	2	2020	10	5	1.51	6
	2	2020	11	5.5	1.97	3
	2	2022	6	3	1.33	5
	2	2022	0	0	0	3
	2	2020	5	2.5	0.88	16
	2	2020	4	2	0.34	3
	2	2020	2	1	0.36	2
	2	2022	0	0	0	1
	2	2019	1	0.5	0.06	7
	2	2020	10	5	1.43	10
	2	2022	0	0	0	2
	2	2020	30	15	6.06	6
	2	2022	0	0	0	2
	2	2022	5	2.5	0.45	3
	2	2021	8	4	1.57	17
	2	2022	0	0	0	2
	2	2021	3	1.5	0.36	9
	2	2020	2	1	0.09	3
	2	2022	0	0	0	2
	2	2020	10	5	1.81	5
	2	2022	1	0.5	0.39	2
	2	2019	8	4	1.02	7
	2	2022	1	0.5	0.39	7
	2	2022	0	0	0	4
	2	2020	28	14	5.03	7
	2	2021	0	0	0	13
	2	2020	6	3	1.21	6
	2	2019	1	0.5	0.13	4
	2	2020	5	2.5	0.69	10
	2	2020	36	18	6.44	25
	2	2019	0	0	0	12
	2	2019	7	3.5	0.39	27
	2	2021	8	4	0.75	17
	2	2019	2	1	0.26	14
	2	2019	2	1	0.26	17
	2	2022	7	3.5	1.71	6
	2	2021	9	4.5	2.46	17
	2	2021	0	0	0	13
	2	2022	0	0	0	1
	2	2019	6	3	0.72	5
	2	2021	0	0	0	6
	2	2022	1	0.5	0.16	5
	2	2019	2	1	0.13	6
	2	2020	1	0.5	0.18	4
	2	2021	3	1.5	1.11	7
	2	2020	1	0.5	0.18	4
	2	2020	37	18.5	6.4	17
	2	2022	13	6.5	1.53	6
	2	2020	2	1	0.35	6
	2	2019	5	2.5	0.23	6
	2	2022	1	0.5	0.05	3
	2	2020	5	2.5	0.88	13
	2	2022	17	8.5	1.49	8
	2	2019	9	4.5	1.02	4
	2	2021	0	0	0	7
	2	2020	5	2.5	0.94	3
	2	2022	11	5.5	1.35	15
	2	2022	0	0	0	8
	2	2022	0	0	0	2
	2	2020	3	1.5	0.56	13
	2	2020	2	1	0.36	5
	2	2021	0	0	0	4
	2	2022	0	0	0	3
	2	2020	0	0	0	2
	2	2020	0	0	0	5
	2	2020	30	15	1.39	11
	2	2021	4	2	1.56	7
	2	2021	0	0	0	3
	2	2020	11	5.5	1.64	9
	2	2022	1	0.5	0.39	4
	2	2019	35	17.5	2.08	8
	2	2021	6	3	2.23	4
	2	2020	2	1	0.4	4
	2	2022	13	6.5	1.53	6
	2	2020	0	0	0	2
	2	2021	0	0	0	5
	2	2022	13	6.5	2.33	7
	2	2022	10	5	2.84	6
	2	2021	5	2.5	1.95	3
	2	2022	5	2.5	1.63	13
	2	2022	4	2	0.81	4
	2	2021	4	2	1.56	10
	2	2022	6	3	1.51	2
	2	2019	1	0.5	0.13	3
	2	2020	3	1.5	0.54	2
	2	2019	1	0.5	0.13	2
	2	2022	1	0.5	0.35	3
	2	2020	4	2	0.81	3
	2	2019	4	2	0.48	9
	2	2020	0	0	0	2
	2	2022	3	1.5	0.85	8
	2	2022	0	0	0	2
	2	2019	3	1.5	0.5	2
	2	2022	2	1	0.67	1
	2	2022	0	0	0	4
	2	2022	0	0	0	2
	2	2022	5	2.5	0.27	11
	2	2022	10	5	2.84	9
	2	2021	5	2.5	1.95	4
	2	2020	1	0.5	0.18	1
	2	2021	0	0	0	3
	2	2021	2	1	0.91	12
	2	2020	0	0	0	1
	2	2022	1	0.5	2.5	5
	2	2020	4	2	0.27	2
	2	2021	5	2.5	1.27	8
	2	2022	58	29	8.76	14
	2	2022	27	13.5	4.34	6
	2	2021	0	0	0	2
	2	2020	12	6	1.03	8
	2	2022	0	0	0	2
	2	2021	2	1	0.91	7
	2	2021	5	2.5	1.95	6
	2	2020	17	8.5	1.38	23
	2	2022	0	0	0	3
	2	2019	6	3	0.72	4
	2	2021	2	1	0.78	6
	2	2019	1	0.5	0.12	3
	2	2020	2	1	0.2	2
	2	2020	3	1.5	0.35	3
	2	2020	3	1.5	0.61	11
	2	2021	3	1.5	0.47	3
	2	2022	0	0	0	1
	2	2019	2	1	0.13	3
	2	2020	2	1	0.46	5
	2	2022	3	1.5	1.09	3
	2	2021	4	2	0.38	5
	2	2022	0	0	0	3
	2	2021	0	0	0	4
	2	2022	8	4	3.56	8
	2	2020	18	9	1.54	43
	2	2020	12	6	1.64	19
	2	2019	6	3	0.48	18
	2	2021	0	0	0	10
	2	2022	2	1	0	21
	2	2020	0	0	0	18
	2	2020	11	5.5	0.62	18
	2	2020	3	1.5	0.54	16
	2	2020	0	0	0	4
	2	2021	2	1	0.74	16
	2	2020	3	1.5	0.61	6
	2	2021	7	3.5	0.6	16
© 2023 Elsevier B.V. All rights reserved. SciVal, RELX Group and the RE symbol are trade marks of RELX Intellectual Properties SA, used under license.

## Sheet: Italia
﻿Data set	Top 500 authors, by Scholarly Output
Entity	Italy
Year range	2019 to 2022
Subject classification	ASJC
Filtered by	Communication
Types of publications included	all publication types
Self-citations	included
Data source	Scopus
Date last updated	26 April 2023
Date exported	45050
Name	Scholarly Output	Most recent publication	Citations	Citations per Publication	Field-Weighted Citation Impact	h-index	Scopus author ID	Scopus author profile
	65	2022	504	7.8	1.11	69
	29	2020	116	4	0.99	20
	20	2020	19	1	0.33	8
	19	2021	19	1	0.81	6
	18	2022	57	3.2	0.8	25
	18	2020	75	4.2	1.04	13
	15	2022	143	9.5	2.76	11
	15	2022	109	7.3	0.78	45
	13	2022	77	5.9	1.56	20
	12	2020	54	4.5	1.16	8
	12	2020	38	3.2	0.85	9
	12	2022	11	0.9	0.59	18
	12	2022	16	1.3	1	20
	11	2019	61	5.5	1.2	14
	11	2020	55	5	1.26	6
	10	2022	12	1.2	0.68	13
	10	2022	15	1.5	1.17	20
	10	2022	4	0.4	1.45	2
	10	2022	3	0.3	0.05	4
	9	2022	22	2.4	1.12	7
	9	2020	56	6.2	1.55	7
	8	2022	81	10.1	3.29	23
	8	2022	12	1.5	0.37	4
	8	2022	45	5.6	1.74	4
	7	2022	70	10	3.51	10
	7	2022	20	2.9	1.83	28
	7	2021	23	3.3	0.95	6
	7	2022	13	1.9	0.62	13
	7	2022	9	1.3	0.75	11
	7	2022	0	0	0	3
	7	2022	1	0.1	0.15	16
	7	2022	67	9.6	2.93	15
	7	2022	30	4.3	1.31	16
	7	2020	29	4.1	1.14	5
	7	2022	13	1.9	0.62	31
	6	2022	22	3.7	1.63	27
	6	2022	13	2.2	0.53	15
	6	2021	5	0.8	0.63	16
	6	2021	2	0.3	0.03	10
	6	2022	22	3.7	2.68	4
	6	2022	24	4	0.89	7
	6	2022	30	5	2.02	16
	6	2022	122	20.3	3.91	10
	6	2022	50	8.3	3.34	8
	6	2022	10	1.7	0.37	6
	6	2022	108	18	1.99	19
	6	2022	6	1	0.72	3
	6	2022	16	2.7	0.59	6
	6	2022	3	0.5	1.5	10
	6	2022	43	7.2	2.14	9
	6	2019	21	3.5	0.73	5
	6	2020	37	6.2	1.55	4
	6	2022	3	0.5	0.14	19
	6	2022	12	2	0.68	43
	5	2022	0	0	0	35
	5	2022	41	8.2	2.69	13
	5	2022	57	11.4	3.53	25
	5	2022	7	1.4	1.12	24
	5	2022	10	2	1.31	15
	5	2022	12	2.4	1.31	10
	5	2021	6	1.2	0.89	6
	5	2022	10	2	0.4	5
	5	2020	24	4.8	1.04	19
	5	2021	94	18.8	4.58	13
	5	2022	15	3	1.74	15
	5	2022	61	12.2	2.45	10
	5	2022	41	8.2	3.79	16
	5	2022	2	0.4	0.23	1
	5	2022	9	1.8	0.68	2
	5	2019	23	4.6	1.12	4
	5	2022	8	1.6	0.99	33
	5	2022	54	10.8	1.79	4
	5	2022	6	1.2	0.87	3
	5	2020	7	1.4	0.34	14
	5	2022	7	1.4	1.12	21
	5	2021	14	2.8	0.48	43
	5	2022	13	2.6	1.52	48
	5	2022	327	65.4	7.39	30
	4	2020	13	3.3	1.2	9
	4	2022	21	5.3	0.86	24
	4	2022	15	3.8	0.84	6
	4	2022	11	2.8	0.41	8
	4	2020	4	1	0.37	2
	4	2022	59	14.8	3.22	21
	4	2022	9	2.3	1.15	19
	4	2021	16	4	1.56	26
	4	2021	3	0.8	0.21	3
	4	2022	0	0	0	55
	4	2021	16	4	1.56	38
	4	2022	13	3.3	1.27	20
	4	2022	6	1.5	1.39	14
	4	2022	16	4	1.39	4
	4	2021	31	7.8	1.34	21
	4	2021	4	1	0.52	3
	4	2021	31	7.8	1.34	23
	4	2021	22	5.5	1.09	20
	4	2021	22	5.5	1.09	13
	4	2022	20	5	2.61	14
	4	2020	54	13.5	2.24	11
	4	2021	9	2.3	0.57	3
	4	2022	14	3.5	0.97	6
	4	2022	37	9.3	3.7	3
	4	2021	49	12.3	3.67	10
	4	2021	44	11	2.06	21
	4	2020	4	1	0.18	4
	4	2021	4	1	0.18	2
	4	2022	3	0.8	0.2	5
	4	2021	14	3.5	1.15	6
	4	2022	2	0.5	1.86	1
	4	2022	3	0.8	0.1	12
	4	2022	0	0	0	3
	4	2019	17	4.3	0.91	3
	4	2021	9	2.3	0.67	2
	4	2022	16	4	1.95	36
	4	2022	14	3.5	0.96	3
	4	2020	6	1.5	0.43	3
	4	2022	11	2.8	2.84	2
	4	2022	3	0.8	0.19	2
	4	2021	10	2.5	0.43	2
	4	2022	0	0	0	1
	4	2022	0	0	0	0
	4	2021	33	8.3	0.78	12
	4	2019	14	3.5	0.68	19
	4	2020	9	2.3	0.51	14
	4	2022	6	1.5	1.39	24
	4	2019	8	2	0.42	6
	4	2022	2	0.5	0.52	9
	4	2019	20	5	0.94	27
	4	2021	8	2	0.24	15
	4	2021	0	0	0	47
	4	2021	0	0	0	7
	4	2021	12	3	1.02	36
	4	2021	24	6	1.9	32
	3	2019	9	3	0.56	24
	3	2022	16	5.3	2.3	19
	3	2022	5	1.7	0.71	13
	3	2022	13	4.3	0.91	19
	3	2020	9	3	0.99	22
	3	2021	15	5	2.35	24
	3	2022	8	2.7	0.46	7
	3	2021	8	2.7	0.57	16
	3	2022	1	0.3	0.38	8
	3	2020	7	2.3	0.57	22
	3	2020	7	2.3	0.49	18
	3	2022	5	1.7	0.48	26
	3	2021	27	9	1.16	19
	3	2022	3	1	1.26	17
	3	2020	14	4.7	1.15	16
	3	2022	15	5	1.69	15
	3	2021	11	3.7	0.68	11
	3	2022	42	14	4.77	37
	3	2020	54	18	2.98	6
	3	2021	15	5	2.35	7
	3	2019	0	0	0	19
	3	2022	1	0.3	0.09	33
	3	2019	5	1.7	0.35	10
	3	2022	21	7	1.29	19
	3	2020	10	3.3	1.1	21
	3	2021	12	4	1.63	9
	3	2021	26	8.7	2.71	18
	3	2021	29	9.7	6.26	28
	3	2022	4	1.3	0.26	20
	3	2021	70	23.3	3.17	18
	3	2022	3	1	4.83	6
	3	2019	18	6	1.2	13
	3	2021	27	9	1.95	11
	3	2021	70	23.3	3.17	15
	3	2021	15	5	0.95	10
	3	2022	17	5.7	1.97	3
	3	2022	12	4	1.55	14
	3	2020	25	8.3	1.09	10
	3	2022	0	0	0	4
	3	2021	23	7.7	2.51	12
	3	2022	0	0	0	3
	3	2021	0	0	0	4
	3	2021	58	19.3	4.55	27
	3	2021	2	0.7	0.22	8
	3	2020	1	0.3	0.35	1
	3	2022	9	3	0.52	5
	3	2021	58	19.3	4.55	27
	3	2021	0	0	0	3
	3	2022	28	9.3	1.92	12
	3	2020	23	7.7	1.35	20
	3	2021	14	4.7	0.88	5
	3	2022	0	0	0	2
	3	2021	3	1	0.37	1
	3	2022	36	12	3.96	17
	3	2022	21	7	4.88	5
	3	2021	2	0.7	0.25	7
	3	2022	11	3.7	1.06	23
	3	2021	29	9.7	6.26	11
	3	2020	16	5.3	2.01	4
	3	2022	0	0	0	1
	3	2021	26	8.7	1.65	14
	3	2021	12	4	0.79	4
	3	2021	39	13	2.72	12
	3	2021	5	1.7	1.26	12
	3	2022	4	1.3	0.97	5
	3	2022	0	0	0	1
	3	2021	29	9.7	2.03	9
	3	2021	16	5.3	2.08	22
	3	2022	5	1.7	2.96	3
	3	2019	0	0	0	0
	3	2022	4	1.3	0.41	2
	3	2021	57	19	5.67	5
	3	2022	3	1	0.51	2
	3	2022	0	0	0	0
	3	2022	3	1	0.26	3
	3	2021	26	8.7	1.65	10
	3	2022	3	1	0.77	10
	3	2021	27	9	2.68	3
	3	2019	5	1.7	0.41	2
	3	2022	11	3.7	2.22	6
	3	2021	15	5	0.95	19
	3	2022	1	0.3	0.35	4
	3	2022	5	1.7	1.76	4
	3	2022	0	0	0	4
	3	2021	26	8.7	1.22	5
	3	2022	0	0	0	1
	3	2021	16	5.3	2.08	5
	3	2021	69	23	4.82	11
	3	2022	4	1.3	0.97	3
	3	2019	8	2.7	0.56	2
	3	2022	1	0.3	0.24	1
	3	2021	0	0	0	0
	3	2022	0	0	0	0
	3	2021	46	15.3	4.47	2
	3	2022	0	0	0	2
	3	2021	10	3.3	2.11	2
	3	2020	0	0	0	0
	3	2022	2	0.7	0.4	2
	3	2021	14	4.7	1.46	3
	3	2022	4	1.3	0.97	2
	3	2022	60	20	8.33	17
	3	2020	9	3	0.6	8
	3	2022	2	0.7	0.4	7
	3	2020	0	0	0	23
	3	2020	3	1	0.23	2
	3	2019	12	4	0.9	13
	3	2022	5	1.7	0.71	14
	3	2019	12	4	0.75	16
	3	2022	15	5	1.51	21
	3	2022	21	7	1.29	25
	3	2021	1	0.3	0.26	23
	3	2021	23	7.7	2.51	26
	3	2022	21	7	1.29	34
	3	2020	13	4.3	1.23	17
	3	2019	11	3.7	0.66	20
	3	2021	1	0.3	0.26	21
	3	2021	23	7.7	2.51	20
	3	2022	1	0.3	0.05	12
	3	2022	6	2	1.13	13
	3	2021	16	5.3	1.66	17
	3	2022	12	4	1.48	7
	3	2022	4	1.3	1	13
	3	2022	3	1	0.38	18
	3	2021	26	8.7	1.65	12
	3	2021	39	13	2.4	20
	2	2020	10	5	1.33	21
	2	2019	12	6	1.25	14
	2	2021	9	4.5	1.4	16
	2	2022	0	0	0	9
	2	2022	0	0	0	4
	2	2022	1	0.5	0.28	3
	2	2020	2	1	0.37	10
	2	2021	8	4	1.67	3
	2	2021	4	2	0.35	11
	2	2022	0	0	0	4
	2	2022	7	3.5	1.61	7
	2	2022	18	9	1.91	20
	2	2022	2	1	0.22	9
	2	2021	9	4.5	0.84	19
	2	2022	3	1.5	1.57	5
	2	2021	42	21	6.17	9
	2	2021	1	0.5	0.19	6
	2	2022	64	32	6.37	4
	2	2021	8	4	3.1	23
	2	2022	4	2	0.52	15
	2	2020	5	2.5	0.56	23
	2	2021	5	2.5	0.77	9
	2	2021	18	9	1.73	20
	2	2021	2	1	0.28	12
	2	2022	1	0.5	0.16	3
	2	2022	18	9	1.91	26
	2	2021	8	4	1.67	10
	2	2022	4	2	2.5	5
	2	2021	13	6.5	3.01	16
	2	2022	5	2.5	0.58	26
	2	2022	4	2	3.15	11
	2	2022	8	4	2.45	16
	2	2021	23	11.5	2.44	16
	2	2019	0	0	0	11
	2	2020	34	17	2.51	6
	2	2021	6	3	0.59	10
	2	2021	0	0	0	2
	2	2020	1	0.5	0.24	7
	2	2022	11	5.5	2.16	4
	2	2021	8	4	1.25	5
	2	2022	0	0	0	5
	2	2019	0	0	0	10
	2	2021	16	8	1.52	46
	2	2020	12	6	1.59	10
	2	2019	2	1	0.29	7
	2	2021	9	4.5	2.05	13
	2	2022	24	12	3.18	14
	2	2021	27	13.5	3.4	6
	2	2022	0	0	0	1
	2	2022	2	1	2.4	1
	2	2021	3	1.5	0.57	2
	2	2021	7	3.5	1.47	4
	2	2022	17	8.5	2.29	9
	2	2022	0	0	0	8
	2	2021	33	16.5	3.42	24
	2	2021	33	16.5	3.42	23
	2	2020	3	1.5	0.55	5
	2	2022	11	5.5	1.43	8
	2	2022	2	1	0.11	11
	2	2021	17	8.5	1.63	11
	2	2019	0	0	0	5
	2	2020	4	2	0.42	5
	2	2022	0	0	0	3
	2	2022	0	0	0	12
	2	2022	0	0	0	6
	2	2022	0	0	0	4
	2	2022	0	0	0	5
	2	2022	2	1	0.99	4
	2	2021	2	1	0.59	7
	2	2019	3	1.5	0.31	4
	2	2022	0	0	0	4
	2	2022	15	7.5	0.87	16
	2	2021	3	1.5	0.33	8
	2	2021	8	4	1.67	13
	2	2021	1	0.5	0.93	7
	2	2019	2	1	0.21	7
	2	2021	7	3.5	3.45	4
	2	2022	2	1	0.66	10
	2	2020	2	1	1.29	6
	2	2021	1	0.5	0.27	13
	2	2020	68	34	4.56	15
	2	2019	2	1	0.21	16
	2	2021	8	4	0.98	11
	2	2020	21	10.5	1.27	12
	2	2022	16	8	1.42	8
	2	2021	16	8	3.44	19
	2	2022	24	12	3.18	13
	2	2022	0	0	0	2
	2	2020	6	3	0.59	5
	2	2022	10	5	1.4	11
	2	2021	32	16	3.78	8
	2	2020	5	2.5	0.56	5
	2	2022	1	0.5	0.41	7
	2	2020	5	2.5	0.77	5
	2	2021	0	0	0	5
	2	2021	3	1.5	0.27	16
	2	2021	0	0	0	3
	2	2020	11	5.5	2.03	6
	2	2022	0	0	0	0
	2	2022	3	1.5	0.37	12
	2	2021	11	5.5	1.62	18
	2	2022	6	3	0.59	2
	2	2021	13	6.5	1.42	16
	2	2022	18	9	1.91	20
	2	2020	79	39.5	4	36
	2	2022	0	0	0	4
	2	2021	12	6	1.04	2
	2	2020	19	9.5	1.89	19
	2	2021	2	1	0.38	9
	2	2019	0	0	0	2
	2	2019	7	3.5	0.73	13
	2	2020	21	10.5	1.27	11
	2	2020	5	2.5	2.61	12
	2	2020	7	3.5	0.71	12
	2	2021	19	9.5	2.54	15
	2	2020	6	3	1.1	5
	2	2022	2	1	0.24	2
	2	2022	0	0	0	19
	2	2021	4	2	1.55	35
	2	2021	2	1	0.72	5
	2	2022	2	1	0.66	24
	2	2021	0	0	0	23
	2	2022	15	7.5	0.87	8
	2	2022	8	4	18.6	29
	2	2022	66	33	5.31	4
	2	2021	12	6	2.41	8
	2	2020	11	5.5	1.59	19
	2	2019	25	12.5	1.65	8
	2	2020	52	26	5.27	11
	2	2020	0	0	0	3
	2	2021	13	6.5	1.01	4
	2	2020	2	1	1.92	1
	2	2021	7	3.5	0.74	3
	2	2020	5	2.5	0.72	3
	2	2020	1	0.5	0.28	1
	2	2021	0	0	0	0
	2	2022	13	6.5	1.62	4
	2	2022	8	4	18.6	7
	2	2020	23	11.5	2.51	11
	2	2022	0	0	0	0
	2	2021	20	10	2.14	13
	2	2022	61	30.5	24.73	11
	2	2020	2	1	0.33	6
	2	2021	2	1	0.47	8
	2	2022	0	0	0	18
	2	2022	0	0	0	1
	2	2022	0	0	0	2
	2	2022	5	2.5	1.8	1
	2	2022	0	0	0	5
	2	2022	0	0	0	1
	2	2021	4	2	0.34	4
	2	2021	18	9	5.83	13
	2	2021	1	0.5	2.91	4
	2	2022	1	0.5	0.52	3
	2	2022	0	0	0	4
	2	2022	0	0	0	1
	2	2022	1	0.5	0.28	3
	2	2019	14	7	1.46	19
	2	2022	0	0	0	1
	2	2020	20	10	1.24	12
	2	2019	8	4	0.7	6
	2	2022	1	0.5	0.52	1
	2	2022	8	4	18.6	30
	2	2021	0	0	0	1
	2	2022	6	3	1.14	19
	2	2022	7	3.5	1.09	2
	2	2020	79	39.5	4	43
	2	2021	13	6.5	1.42	28
	2	2021	10	5	0.7	7
	2	2019	1	0.5	0.12	9
	2	2021	34	17	5.95	10
	2	2020	23	11.5	2.51	7
	2	2022	1	0.5	2.41	3
	2	2019	3	1.5	0.4	12
	2	2021	46	23	6.71	8
	2	2022	0	0	0	3
	2	2022	1	0.5	0.52	3
	2	2022	4	2	2.09	5
	2	2022	1	0.5	0.52	2
	2	2022	0	0	0	5
	2	2022	0	0	0	3
	2	2021	9	4.5	0.84	9
	2	2022	3	1.5	0.57	19
	2	2019	3	1.5	0.16	13
	2	2019	5	2.5	0.4	21
	2	2019	4	2	0.49	16
	2	2021	8	4	1.19	19
	2	2020	2	1	0.37	17
	2	2022	2	1	0.22	3
	2	2022	1	0.5	0.56	14
	2	2022	10	5	3.36	32
	2	2022	8	4	0.84	26
	2	2019	4	2	0.3	17
	2	2020	5	2.5	0.35	46
	2	2021	46	23	6.71	18
	2	2020	1	0.5	0.07	15
	2	2021	10	5	1.09	53
	2	2022	4	2	3.15	13
	2	2022	0	0	0	13
	2	2021	4	2	1.55	28
	2	2021	6	3	0.81	18
	2	2021	23	11.5	2.44	41
	2	2021	6	3	0.31	26
	2	2022	3	1.5	0.37	28
	2	2020	23	11.5	2.51	28
	2	2022	47	23.5	3.83	23
	2	2021	44	22	5.14	6
	2	2022	0	0	0	22
	2	2020	25	12.5	1.63	15
	2	2022	4	2	3.14	73
	2	2020	1	0.5	0.18	12
	2	2021	8	4	1.67	27
	2	2022	3	1.5	0.4	33
	2	2022	5	2.5	1.22	22
	2	2022	0	0	0	24
	2	2022	0	0	0	32
	2	2021	26	13	2.22	30
	2	2022	4	2	0.66	42
	2	2020	29	14.5	4.78	29
	2	2019	2	1	0.29	16
	2	2020	9	4.5	0.77	29
	2	2021	4	2	0.38	32
	2	2021	8	4	1.67	20
	2	2021	4	2	1.55	32
	2	2021	8	4	1.19	21
	2	2022	2	1	0.31	33
	2	2022	0	0	0	17
	2	2022	1	0.5	0.65	5
	2	2021	0	0	0	12
	2	2021	5	2.5	1.54	68
	2	2019	3	1.5	0.4	32
	2	2020	10	5	1.05	34
	2	2021	31	15.5	1.48	6
	2	2021	12	6	1.87	6
	2	2020	13	6.5	1.85	14
	2	2022	32	16	8.46	21
	2	2022	13	6.5	1.25	7
	2	2020	14	7	2.31	28
	2	2021	6	3	1.15	4
	2	2022	0	0	0	7
	2	2020	29	14.5	4.78	19
	2	2022	2	1	0.22	12
© 2023 Elsevier B.V. All rights reserved. SciVal, RELX Group and the RE symbol are trade marks of RELX Intellectual Properties SA, used under license.

## Sheet: Holanda
﻿Data set	Top 500 authors, by Scholarly Output
Entity	Netherlands
Year range	2019 to 2022
Subject classification	ASJC
Filtered by	Communication
Types of publications included	all publication types
Self-citations	included
Data source	Scopus
Date last updated	26 April 2023
Date exported	45050
Name	Scholarly Output	Most recent publication	Citations	Citations per Publication	Field-Weighted Citation Impact	h-index	Scopus author ID	Scopus author profile
	36	2022	498	13.8	5.07	65
	35	2022	518	14.8	4.62	19
	26	2022	418	16.1	4.56	42
	25	2022	311	12.4	3.7	18
	25	2022	490	19.6	4	18
	22	2022	341	15.5	3.25	17
	21	2022	569	27.1	4.66	24
	17	2022	231	13.6	2.54	17
	17	2022	253	14.9	4.21	22
	16	2022	350	21.9	4.2	18
	16	2022	91	5.7	2.23	20
	15	2022	181	12.1	4.55	21
	14	2020	63	4.5	1.13	15
	12	2022	168	14	3.09	11
	12	2022	87	7.3	1.41	34
	12	2022	179	14.9	7.41	66
	11	2022	431	39.2	8.76	37
	11	2022	81	7.4	2.43	14
	11	2022	28	2.5	1.67	10
	11	2022	103	9.4	1.86	7
	11	2022	118	10.7	3.71	28
	10	2022	329	32.9	6.41	29
	10	2022	113	11.3	1.76	17
	10	2022	52	5.2	1.1	14
	10	2022	63	6.3	2.02	8
	10	2022	128	12.8	3.69	12
	10	2022	117	11.7	4.38	7
	10	2022	485	48.5	6.89	20
	9	2022	183	20.3	2.79	35
	9	2022	135	15	3.97	17
	9	2022	115	12.8	4.14	25
	9	2022	69	7.7	1.37	37
	9	2022	153	17	4.25	15
	9	2022	187	20.8	2.63	21
	9	2022	38	4.2	2.41	11
	9	2022	63	7	2.03	9
	9	2022	344	38.2	7.55	20
	9	2022	78	8.7	1.68	8
	9	2022	82	9.1	4.4	11
	9	2022	14	1.6	0.99	9
	9	2022	97	10.8	2.91	26
	8	2022	165	20.6	3.3	35
	8	2022	67	8.4	1.58	24
	8	2021	153	19.1	2.75	18
	8	2022	58	7.3	2.03	26
	8	2022	84	10.5	1.54	16
	8	2022	27	3.4	0.98	21
	8	2022	91	11.4	2.44	23
	8	2022	8	1	0.3	7
	8	2022	95	11.9	2.5	19
	8	2022	40	5	2.21	12
	8	2021	156	19.5	3.29	10
	8	2022	180	22.5	10.82	19
	8	2022	157	19.6	5.19	18
	8	2022	32	4	2.01	9
	8	2022	102	12.8	3.63	18
	7	2021	43	6.1	1.84	29
	7	2022	64	9.1	3.19	15
	7	2021	122	17.4	2.41	18
	7	2022	72	10.3	2.23	10
	7	2022	26	3.7	0.66	10
	7	2022	266	38	11.3	9
	7	2022	122	17.4	10.55	10
	7	2022	35	5	0.89	9
	7	2021	67	9.6	2.32	10
	7	2022	36	5.1	3.14	7
	7	2022	72	10.3	1.69	8
	7	2022	16	2.3	0.82	2
	7	2021	0	0	0	2
	7	2022	41	5.9	3.23	27
	7	2022	9	1.3	0.33	21
	7	2022	44	6.3	0.95	29
	7	2022	91	13	4.02	22
	7	2021	8	1.1	0.87	6
	6	2021	68	11.3	1.82	32
	6	2022	42	7	1.2	34
	6	2022	158	26.3	10.06	16
	6	2022	14	2.3	1.7	9
	6	2022	92	15.3	3.52	13
	6	2021	66	11	1.78	8
	6	2022	33	5.5	1.34	8
	6	2022	24	4	1.74	7
	6	2022	31	5.2	2.97	12
	6	2021	176	29.3	5.19	6
	6	2022	21	3.5	2.45	7
	6	2022	17	2.8	0.53	4
	6	2022	49	8.2	2.28	4
	6	2022	9	1.5	0.95	29
	6	2022	45	7.5	1.51	35
	6	2021	44	7.3	1.62	54
	6	2022	62	10.3	1.52	35
	5	2022	10	2	0.84	11
	5	2022	26	5.2	2.61	14
	5	2022	12	2.4	1.18	10
	5	2022	12	2.4	1.96	22
	5	2022	98	19.6	3.45	19
	5	2022	77	15.4	4.97	10
	5	2022	148	29.6	4.94	9
	5	2022	23	4.6	5.04	9
	5	2022	81	16.2	8.43	14
	5	2020	0	0	0	14
	5	2022	21	4.2	3.48	3
	5	2020	65	13	1.62	14
	5	2022	22	4.4	4.44	20
	5	2022	25	5	1.23	10
	5	2022	74	14.8	6.51	9
	5	2022	19	3.8	1.22	17
	5	2022	23	4.6	1.38	6
	5	2022	111	22.2	7.6	9
	5	2022	35	7	1.3	12
	5	2021	13	2.6	1.82	12
	5	2022	77	15.4	4.97	5
	5	2022	52	10.4	2.82	7
	5	2022	20	4	1.79	3
	5	2022	19	3.8	1.66	7
	5	2022	25	5	2.59	5
	5	2022	123	24.6	11.26	8
	5	2022	59	11.8	2.7	4
	5	2022	2	0.4	0.07	11
	5	2022	68	13.6	2.38	10
	5	2020	0	0	0	6
	5	2022	3	0.6	1.36	22
	5	2022	40	8	2.19	34
	5	2022	35	7	3.85	55
	4	2022	49	12.3	3.02	17
	4	2021	41	10.3	1.73	21
	4	2021	23	5.8	0.83	11
	4	2019	11	2.8	0.74	22
	4	2022	18	4.5	0.58	12
	4	2022	5	1.3	0.56	4
	4	2022	22	5.5	1.44	16
	4	2022	10	2.5	0.28	20
	4	2022	79	19.8	3.85	21
	4	2022	11	2.8	1.77	11
	4	2022	5	1.3	1.42	29
	4	2022	140	35	10.66	10
	4	2021	11	2.8	0.65	9
	4	2020	354	88.5	17.88	37
	4	2022	12	3	4.25	9
	4	2022	3	0.8	0.95	20
	4	2022	54	13.5	5.6	7
	4	2020	0	0	0	1
	4	2022	10	2.5	5.3	14
	4	2021	13	3.3	0.43	7
	4	2022	4	1	0.41	1
	4	2022	18	4.5	2.31	12
	4	2022	5	1.3	0.89	10
	4	2022	1	0.3	0.45	4
	4	2021	9	2.3	0.85	13
	4	2022	35	8.8	1.41	35
	4	2021	209	52.3	10.14	13
	4	2021	40	10	2.45	9
	4	2022	3	0.8	2.14	29
	4	2022	2	0.5	0.16	10
	4	2022	7	1.8	0.7	5
	4	2022	25	6.3	1.44	6
	4	2021	11	2.8	0.87	19
	4	2022	3	0.8	0.4	4
	4	2022	24	6	2.09	6
	4	2021	2	0.5	0.52	4
	4	2022	33	8.3	5.14	3
	4	2022	45	11.3	3.03	4
	4	2022	16	4	3.86	3
	4	2021	12	3	0.87	13
	4	2022	30	7.5	1.64	22
	4	2022	2	0.5	0.53	24
	4	2020	1	0.3	0.08	23
	4	2021	157	39.3	8.73	16
	3	2021	7	2.3	0.69	15
	3	2020	30	10	1.86	11
	3	2022	17	5.7	0.85	36
	3	2022	28	9.3	2.12	51
	3	2021	35	11.7	2.34	30
	3	2022	10	3.3	0.37	14
	3	2021	46	15.3	3.06	7
	3	2022	8	2.7	0.99	21
	3	2020	27	9	1.49	29
	3	2022	42	14	4.65	25
	3	2022	87	29	14.61	33
	3	2021	19	6.3	1.02	32
	3	2022	10	3.3	0.82	6
	3	2022	427	142.3	19.47	14
	3	2021	101	33.7	10.61	21
	3	2022	5	1.7	0.55	3
	3	2021	4	1.3	0.27	7
	3	2021	51	17	3.47	15
	3	2021	39	13	3.03	16
	3	2022	23	7.7	2.03	38
	3	2021	10	3.3	1.1	7
	3	2022	3	1	3.13	4
	3	2022	15	5	1.93	10
	3	2022	2	0.7	0.87	9
	3	2021	0	0	0	7
	3	2022	44	14.7	9.03	20
	3	2021	28	9.3	1.33	22
	3	2022	80	26.7	3.98	9
	3	2022	4	1.3	2	10
	3	2021	9	3	0.94	7
	3	2021	3	1	0.24	19
	3	2021	11	3.7	0.83	12
	3	2021	6	2	0.62	5
	3	2022	40	13.3	4.11	6
	3	2022	27	9	2.99	6
	3	2021	33	11	2.59	11
	3	2020	57	19	3.64	10
	3	2022	16	5.3	1.97	29
	3	2022	34	11.3	2.39	19
	3	2022	14	4.7	1.55	12
	3	2020	17	5.7	1.02	5
	3	2020	44	14.7	1.86	5
	3	2022	26	8.7	2.59	10
	3	2020	56	18.7	3.3	8
	3	2021	30	10	2.18	9
	3	2021	78	26	7.66	8
	3	2021	5	1.7	0.5	10
	3	2022	6	2	2.78	3
	3	2022	23	7.7	3.47	7
	3	2022	79	26.3	8.06	7
	3	2022	22	7.3	3.47	10
	3	2021	10	3.3	0.69	10
	3	2022	43	14.3	4.46	5
	3	2021	57	19	3.65	6
	3	2022	5	1.7	2.13	4
	3	2022	5	1.7	0.69	7
	3	2022	19	6.3	1.39	5
	3	2022	7	2.3	2.42	4
	3	2021	33	11	2.59	8
	3	2022	8	2.7	0.7	6
	3	2022	20	6.7	0.94	4
	3	2022	6	2	0.72	7
	3	2022	85	28.3	5.68	5
	3	2021	7	2.3	0.64	2
	3	2021	10	3.3	0.9	8
	3	2021	31	10.3	2.02	3
	3	2022	111	37	7.04	5
	3	2020	76	25.3	5.14	4
	3	2022	82	27.3	12.65	3
	3	2021	126	42	14.14	10
	3	2021	10	3.3	0.66	6
	3	2022	8	2.7	1.25	4
	3	2022	42	14	4.65	4
	3	2022	10	3.3	3.07	4
	3	2021	5	1.7	0.37	3
	3	2022	14	4.7	1.03	2
	3	2021	16	5.3	0.79	4
	3	2020	22	7.3	2.02	4
	3	2022	2	0.7	0.36	1
	3	2022	18	6	1.66	2
	3	2020	0	0	0	0
	3	2022	42	14	3	2
	3	2022	41	13.7	2.66	2
	3	2022	19	6.3	3.82	3
	3	2022	10	3.3	0.53	1
	3	2022	5	1.7	0.91	1
	3	2021	7	2.3	0.41	2
	3	2022	27	9	1.55	33
	3	2022	48	16	2.78	26
	3	2021	15	5	1.14	27
	3	2021	26	8.7	1.2	43
	3	2022	33	11	3.91	43
	3	2021	14	4.7	0.85	27
	3	2022	15	5	1.93	57
	3	2022	6	2	1.83	10
	3	2022	9	3	2.16	14
	3	2021	21	7	0.9	18
	3	2022	6	2	0.31	11
	3	2022	4	1.3	2.95	32
	3	2022	1	0.3	0.06	17
	2	2021	10	5	1.53	12
	2	2020	24	12	1.12	19
	2	2021	6	3	1.79	10
	2	2022	8	4	1.22	23
	2	2019	144	72	14.85	41
	2	2021	4	2	0.86	4
	2	2019	17	8.5	2.95	21
	2	2022	3	1.5	0.82	8
	2	2022	2	1	0.18	11
	2	2019	93	46.5	10.47	23
	2	2019	13	6.5	0.83	15
	2	2022	0	0	0	25
	2	2021	3	1.5	1.17	6
	2	2019	1	0.5	0.21	21
	2	2022	63	31.5	5.86	13
	2	2021	73	36.5	5.59	59
	2	2019	63	31.5	3.04	15
	2	2020	7	3.5	0.65	4
	2	2022	14	7	0.97	15
	2	2022	1	0.5	0.13	10
	2	2022	9	4.5	2.85	8
	2	2022	1	0.5	0.09	6
	2	2022	2	1	0.3	13
	2	2022	5	2.5	1.66	40
	2	2022	1	0.5	0.13	15
	2	2022	18	9	2.71	10
	2	2019	15	7.5	2.84	25
	2	2020	1	0.5	0.09	5
	2	2022	5	2.5	0.67	18
	2	2021	8	4	0.95	38
	2	2022	18	9	2.3	14
	2	2021	1	0.5	0.24	9
	2	2022	10	5	0.78	17
	2	2020	11	5.5	0.82	12
	2	2022	1	0.5	0.56	24
	2	2021	6	3	1.09	6
	2	2021	1	0.5	0.16	10
	2	2022	9	4.5	2.45	13
	2	2022	0	0	0	5
	2	2020	0	0	0	2
	2	2022	7	3.5	0.64	16
	2	2022	1	0.5	0.46	22
	2	2021	21	10.5	1.61	16
	2	2020	58	29	4.58	19
	2	2020	15	7.5	1.5	20
	2	2019	8	4	1.63	7
	2	2022	2	1	4.13	11
	2	2022	26	13	3.77	24
	2	2021	5	2.5	0.48	18
	2	2021	24	12	5.27	19
	2	2020	7	3.5	1.1	16
	2	2021	0	0	0	11
	2	2022	8	4	0.96	8
	2	2021	17	8.5	0.85	11
	2	2021	34	17	2.44	17
	2	2019	45	22.5	2.99	19
	2	2021	1	0.5	0.14	16
	2	2019	43	21.5	1.92	20
	2	2019	0	0	0	17
	2	2022	9	4.5	0.59	17
	2	2022	1	0.5	0.42	9
	2	2021	0	0	0	11
	2	2022	6	3	2.27	13
	2	2020	11	5.5	0.45	6
	2	2019	13	6.5	0.98	8
	2	2022	7	3.5	1.07	4
	2	2019	0	0	0	8
	2	2020	58	29	4.58	12
	2	2020	46	23	2.63	11
	2	2021	13	6.5	3.31	7
	2	2022	5	2.5	0.43	5
	2	2022	0	0	0	3
	2	2021	24	12	5.27	15
	2	2022	0	0	0	11
	2	2022	4	2	0.86	13
	2	2019	3	1.5	0.58	7
	2	2022	0	0	0	5
	2	2022	2	1	0.49	9
	2	2022	1	0.5	0.6	7
	2	2022	4	2	0.41	4
	2	2021	17	8.5	1.32	8
	2	2021	5	2.5	0.97	3
	2	2022	1	0.5	0.46	3
	2	2022	3	1.5	0.2	6
	2	2021	16	8	1.29	12
	2	2021	78	39	8.5	15
	2	2020	1	0.5	0.26	2
	2	2022	2	1	0.91	3
	2	2022	29	14.5	1.14	6
	2	2021	16	8	1.29	15
	2	2021	43	21.5	3.87	8
	2	2022	26	13	1.62	12
	2	2021	122	61	9.23	7
	2	2021	7	3.5	0.93	9
	2	2022	2	1	0.55	10
	2	2021	19	9.5	3.4	12
	2	2022	6	3	1.62	15
	2	2021	23	11.5	3.13	8
	2	2020	18	9	1.96	15
	2	2022	3	1.5	0.68	3
	2	2020	40	20	1.81	20
	2	2021	0	0	0	2
	2	2022	12	6	5.57	10
	2	2022	4	2	0.84	13
	2	2022	6	3	0.84	14
	2	2022	6	3	0.76	19
	2	2019	11	5.5	1.08	32
	2	2021	6	3	1.68	2
	2	2022	7	3.5	1.68	21
	2	2021	6	3	0.67	6
	2	2022	3	1.5	0.69	20
	2	2021	29	14.5	4.09	10
	2	2020	70	35	4.83	8
	2	2022	4	2	1.07	5
	2	2022	4	2	1.07	4
	2	2022	0	0	0	3
	2	2022	53	26.5	3.65	4
	2	2022	0	0	0	8
	2	2022	11	5.5	4.05	16
	2	2020	6	3	1.17	24
	2	2022	9	4.5	3.29	7
	2	2021	25	12.5	1.74	15
	2	2020	22	11	3.55	23
	2	2022	0	0	0	20
	2	2022	0	0	0	7
	2	2022	2	1	0.69	6
	2	2021	16	8	1.19	10
	2	2020	35	17.5	3.57	13
	2	2021	8	4	0.95	3
	2	2021	4	2	0.44	6
	2	2022	21	10.5	6.54	6
	2	2022	3	1.5	0.86	10
	2	2022	6	3	0.76	3
	2	2022	3	1.5	0.73	4
	2	2022	5	2.5	0.22	3
	2	2022	2	1	0.93	8
	2	2021	8	4	3.11	10
	2	2022	0	0	0	9
	2	2020	30	15	1.81	15
	2	2022	25	12.5	5.88	5
	2	2020	25	12.5	1.33	4
	2	2022	3	1.5	1.24	4
	2	2022	1	0.5	2.07	32
	2	2022	6	3	2.78	5
	2	2022	3	1.5	0.52	9
	2	2022	4	2	0.97	3
	2	2022	0	0	0	2
	2	2022	0	0	0	5
	2	2020	43	21.5	2.64	6
	2	2020	130	65	5.79	17
	2	2021	3	1.5	0.24	8
	2	2022	0	0	0	6
	2	2021	16	8	1.29	6
	2	2022	3	1.5	1.64	3
	2	2020	24	12	2.15	4
	2	2022	1	0.5	0.53	2
	2	2022	8	4	2.25	5
	2	2020	17	8.5	1.24	4
	2	2022	5	2.5	6.44	5
	2	2019	54	27	3.27	15
	2	2022	1	0.5	0.46	4
	2	2020	28	14	4.15	5
	2	2021	8	4	0.98	4
	2	2022	7	3.5	4.85	5
	2	2021	8	4	1.18	9
	2	2022	1	0.5	0.56	1
	2	2021	3	1.5	0.58	2
	2	2019	41	20.5	2.62	5
	2	2021	2	1	0.16	3
	2	2022	2	1	1.21	7
	2	2019	75	37.5	4.76	6
	2	2019	1	0.5	0.39	3
	2	2022	6	3	1.81	6
	2	2022	5	2.5	0.44	2
	2	2020	38	19	4.03	4
	2	2021	21	10.5	2.85	8
	2	2022	12	6	3.01	5
	2	2021	8	4	0.84	6
	2	2022	44	22	6.38	9
	2	2019	14	7	0.97	4
	2	2022	2	1	1.07	4
	2	2021	4	2	1.12	3
	2	2022	4	2	1.06	2
	2	2021	25	12.5	1.2	4
	2	2019	13	6.5	0.83	3
	2	2020	13	6.5	0.99	2
	2	2021	30	15	2.17	15
	2	2021	23	11.5	3.9	14
	2	2022	0	0	0	3
	2	2020	16	8	1.9	21
	2	2021	26	13	1.71	21
	2	2021	5	2.5	1.28	10
	2	2022	4	2	0.84	12
	2	2021	43	21.5	2.65	29
	2	2022	11	5.5	3.55	26
	2	2022	1	0.5	0.65	19
	2	2022	10	5	1.09	35
	2	2021	21	10.5	3.48	21
	2	2022	2	1	0.33	33
	2	2022	11	5.5	3.55	42
	2	2020	1	0.5	0.09	10
	2	2021	16	8	1.29	51
	2	2022	3	1.5	11.1	26
	2	2020	1	0.5	0.09	20
	2	2021	14	7	1.5	13
	2	2021	3	1.5	1.17	12
	2	2021	5	2.5	0.82	25
	2	2020	3	1.5	0.43	24
	2	2020	14	7	1.07	38
	2	2021	12	6	1.04	29
	2	2022	0	0	0	33
	2	2022	8	4	1.67	56
	2	2021	24	12	5.27	16
	2	2019	4	2	0.28	21
	2	2020	41	20.5	3.22	30
	2	2020	26	13	1.62	37
	2	2022	48	24	4.94	23
	2	2021	2	1	0.29	24
	2	2019	11	5.5	1.08	17
	2	2021	81	40.5	17.61	17
	2	2022	0	0	0	11
	2	2022	1	0.5	0.16	7
	2	2021	1	0.5	0.07	16
	2	2022	0	0	0	15
	2	2021	7	3.5	0.99	16
	2	2022	1	0.5	0.27	17
	2	2022	18	9	10.8	15
	2	2022	65	32.5	15.01	35
	2	2020	10	5	0.69	22
	2	2022	6	3	1.32	31
	2	2022	2	1	1.06	26
	2	2022	9	4.5	1.11	19
© 2023 Elsevier B.V. All rights reserved. SciVal, RELX Group and the RE symbol are trade marks of RELX Intellectual Properties SA, used under license.

## Sheet: España
﻿Data set	Top 500 authors, by Scholarly Output
Entity	Spain
Year range	2019 to 2022
Subject classification	ASJC
Filtered by	Communication
Types of publications included	all publication types
Self-citations	included
Data source	Scopus
Date last updated	26 April 2023
Date exported	45050
Name	Scholarly Output	Most recent publication	Citations	Citations per Publication	Field-Weighted Citation Impact	h-index	Scopus author ID	Scopus author profile
	31	2022	65	2.1	1.55	17
	27	2022	295	10.9	3.38	13
	23	2022	193	8.4	2.07	13
	22	2022	66	3	0.76	8
	22	2022	43	2	1.42	22
	21	2022	237	11.3	3.14	12
	19	2022	181	9.5	3.22	13
	18	2022	43	2.4	1.28	5
	18	2022	43	2.4	1.09	18
	18	2022	39	2.2	1.26	7
	17	2022	54	3.2	1.59	6
	16	2022	62	3.9	0.96	9
	16	2022	178	11.1	2.92	21
	15	2022	15	1	0.21	6
	15	2022	58	3.9	0.87	8
	15	2022	15	1	0.21	6
	14	2022	160	11.4	2.86	37
	14	2022	42	3	1.12	6
	13	2022	168	12.9	4.14	8
	13	2022	114	8.8	2.23	8
	12	2022	28	2.3	0.59	7
	12	2022	45	3.8	1.05	6
	12	2022	55	4.6	2.35	6
	12	2022	34	2.8	0.7	4
	12	2022	81	6.8	1.71	8
	12	2022	44	3.7	1.08	5
	12	2022	60	5	2.74	9
	11	2022	44	4	1.06	5
	11	2022	27	2.5	0.68	6
	11	2022	41	3.7	1.13	7
	11	2022	56	5.1	1.23	6
	11	2022	47	4.3	1.26	6
	11	2022	52	4.7	1.13	7
	11	2022	14	1.3	0.5	3
	11	2022	47	4.3	2.88	7
	11	2022	28	2.5	1.53	9
	10	2022	35	3.5	1.99	14
	10	2022	70	7	1.44	10
	10	2021	123	12.3	4.27	16
	10	2022	49	4.9	1.97	9
	10	2022	160	16	4.39	9
	10	2022	28	2.8	1.06	8
	10	2022	37	3.7	1.04	5
	10	2022	105	10.5	3.29	11
	10	2022	36	3.6	1.09	6
	10	2022	51	5.1	1.57	8
	10	2022	27	2.7	1.06	5
	10	2022	25	2.5	0.73	5
	10	2022	42	4.2	1.48	7
	10	2022	18	1.8	1.73	5
	10	2022	55	5.5	1.35	8
	10	2022	29	2.9	1.84	6
	10	2022	74	7.4	2.03	18
	9	2021	25	2.8	0.58	10
	9	2022	18	2	0.58	7
	9	2022	18	2	1.09	6
	9	2022	27	3	1.77	14
	9	2022	40	4.4	1.1	7
	9	2022	19	2.1	0.6	6
	9	2022	25	2.8	0.83	8
	9	2022	35	3.9	1.08	5
	9	2022	34	3.8	1.07	8
	9	2022	12	1.3	0.62	4
	9	2022	5	0.6	0.25	4
	9	2022	45	5	1.19	6
	9	2022	45	5	1.24	8
	9	2022	15	1.7	0.4	6
	9	2022	20	2.2	1.17	25
	9	2022	53	5.9	3	13
	9	2022	35	3.9	1.08	4
	9	2022	97	10.8	2.14	13
	9	2022	57	6.3	1.98	5
	9	2022	98	10.9	3.65	6
	9	2022	18	2	1.04	4
	8	2022	38	4.8	1.24	12
	8	2022	54	6.8	2.06	15
	8	2022	45	5.6	1.24	8
	8	2022	22	2.8	0.67	11
	8	2022	32	4	1.42	24
	8	2022	19	2.4	1.09	7
	8	2022	16	2	0.68	5
	8	2022	9	1.1	1.06	4
	8	2022	32	4	1.05	9
	8	2022	12	1.5	0.53	8
	8	2022	35	4.4	1.53	6
	8	2022	39	4.9	1.08	9
	8	2022	71	8.9	5.21	8
	8	2022	33	4.1	0.75	7
	8	2022	10	1.3	0.42	4
	8	2022	14	1.8	0.67	5
	8	2022	35	4.4	1.12	4
	8	2022	18	2.3	0.72	8
	8	2022	26	3.3	1.22	8
	8	2022	14	1.8	0.81	4
	8	2021	43	5.4	1.24	7
	8	2022	15	1.9	0.43	4
	8	2022	0	0	0	3
	8	2022	44	5.5	2.36	5
	8	2022	50	6.3	2.09	5
	8	2022	27	3.4	3.42	4
	8	2022	14	1.8	1.38	3
	7	2022	51	7.3	1.26	16
	7	2022	26	3.7	1.8	10
	7	2022	81	11.6	3.47	12
	7	2022	41	5.9	1.89	8
	7	2022	43	6.1	1.29	15
	7	2022	30	4.3	1.2	8
	7	2022	5	0.7	0.71	7
	7	2022	69	9.9	2	10
	7	2021	19	2.7	1.14	9
	7	2021	11	1.6	0.48	6
	7	2021	103	14.7	3.45	14
	7	2022	116	16.6	2.6	5
	7	2022	39	5.6	1.82	7
	7	2022	47	6.7	1.36	8
	7	2022	37	5.3	2.22	6
	7	2022	22	3.1	1.13	10
	7	2022	65	9.3	3.74	7
	7	2022	40	5.7	0.99	5
	7	2022	51	7.3	1.35	6
	7	2022	41	5.9	1.43	7
	7	2022	8	1.1	0.91	7
	7	2022	4	0.6	0.45	4
	7	2022	46	6.6	1.3	5
	7	2022	22	3.1	2.77	4
	7	2022	10	1.4	0.81	5
	7	2022	149	21.3	5.89	12
	7	2022	56	8	4.3	6
	7	2022	45	6.4	1.65	6
	7	2022	15	2.1	1.49	7
	7	2022	9	1.3	0.89	3
	7	2021	17	2.4	0.79	3
	7	2022	27	3.9	1.25	5
	7	2022	33	4.7	1.12	3
	7	2022	13	1.9	1.16	4
	7	2021	19	2.7	0.78	2
	7	2022	44	6.3	1.33	5
	7	2022	12	1.7	0.32	2
	7	2022	0	0	0	2
	7	2022	65	9.3	4	5
	7	2022	41	5.9	1.75	6
	7	2022	12	1.7	0.42	3
	7	2022	2	0.3	0.84	3
	7	2022	12	1.7	0.45	5
	7	2022	7	1	0.48	3
	7	2022	46	6.6	1.98	4
	7	2022	21	3	1.12	2
	7	2022	9	1.3	1.79	4
	7	2022	3	0.4	0.08	5
	7	2022	129	18.4	3.19	14
	6	2022	47	7.8	3.56	34
	6	2021	20	3.3	1.28	18
	6	2022	121	20.2	3.53	17
	6	2021	71	11.8	1.93	8
	6	2022	34	5.7	1.72	7
	6	2022	75	12.5	3.77	13
	6	2022	38	6.3	3.5	9
	6	2022	10	1.7	0.52	6
	6	2021	12	2	0.84	4
	6	2022	19	3.2	1.15	6
	6	2021	16	2.7	0.84	4
	6	2022	29	4.8	1.19	8
	6	2021	19	3.2	0.57	4
	6	2022	9	1.5	0.37	5
	6	2022	39	6.5	1.64	5
	6	2022	11	1.8	0.81	3
	6	2022	14	2.3	0.9	2
	6	2022	11	1.8	0.71	6
	6	2022	8	1.3	0.33	4
	6	2021	13	2.2	0.48	4
	6	2022	18	3	0.47	5
	6	2022	32	5.3	1.54	15
	6	2022	15	2.5	1.37	7
	6	2022	8	1.3	0.51	3
	6	2022	27	4.5	0.96	4
	6	2022	47	7.8	1.72	5
	6	2022	18	3	0.47	4
	6	2022	25	4.2	1.68	6
	6	2022	24	4	1.15	10
	6	2021	22	3.7	0.64	5
	6	2022	47	7.8	2.19	5
	6	2020	13	2.2	0.28	4
	6	2022	10	1.7	0.35	4
	6	2022	7	1.2	0.34	3
	6	2022	3	0.5	0.12	2
	6	2022	6	1	0.32	3
	6	2022	16	2.7	0.78	7
	6	2022	0	0	0	2
	6	2021	36	6	1.45	5
	6	2022	28	4.7	1.14	6
	6	2022	6	1	0.3	4
	6	2022	12	2	0.52	2
	6	2021	5	0.8	0.35	3
	6	2022	18	3	0.69	17
	6	2022	17	2.8	2.54	3
	6	2022	41	6.8	1.54	6
	6	2022	38	6.3	1.13	4
	6	2022	1	0.2	0.02	1
	6	2022	21	3.5	0.78	4
	6	2022	6	1	0.34	3
	6	2022	12	2	0.7	3
	6	2022	29	4.8	1.93	5
	6	2022	8	1.3	0.82	2
	6	2021	12	2	0.84	5
	6	2022	77	12.8	2.6	6
	6	2022	0	0	0	0
	6	2022	23	3.8	2.67	9
	6	2022	2	0.3	0.24	27
	6	2022	19	3.2	0.59	15
	5	2022	18	3.6	0.98	6
	5	2022	6	1.2	0.55	5
	5	2022	7	1.4	0.3	13
	5	2022	33	6.6	1.16	9
	5	2022	1	0.2	0.03	6
	5	2022	0	0	0	4
	5	2022	5	1	0.33	6
	5	2022	18	3.6	0.91	11
	5	2022	5	1	0.91	7
	5	2022	3	0.6	0.11	4
	5	2021	8	1.6	0.31	5
	5	2021	13	2.6	0.57	8
	5	2022	2	0.4	0.07	2
	5	2022	7	1.4	0.25	3
	5	2021	19	3.8	0.8	4
	5	2022	18	3.6	0.57	5
	5	2022	11	2.2	1.73	5
	5	2022	11	2.2	1.32	10
	5	2022	2	0.4	0.07	7
	5	2021	52	10.4	2.44	10
	5	2022	8	1.6	0.42	7
	5	2022	6	1.2	0.28	7
	5	2021	12	2.4	0.58	5
	5	2022	3	0.6	0.56	5
	5	2022	3	0.6	0.86	9
	5	2021	36	7.2	1.37	10
	5	2022	9	1.8	0.59	5
	5	2020	11	2.2	0.52	11
	5	2022	26	5.2	1.2	8
	5	2022	4	0.8	0.27	7
	5	2022	20	4	2.96	8
	5	2022	12	2.4	0.75	4
	5	2022	80	16	3.37	14
	5	2021	21	4.2	1.14	5
	5	2022	7	1.4	1.74	32
	5	2022	13	2.6	0.49	7
	5	2022	43	8.6	2.15	15
	5	2022	11	2.2	0.55	7
	5	2022	0	0	0	3
	5	2021	18	3.6	0.67	6
	5	2022	20	4	0.7	2
	5	2022	23	4.6	1.53	4
	5	2022	18	3.6	2.2	4
	5	2022	13	2.6	0.97	5
	5	2021	19	3.8	0.82	7
	5	2022	30	6	2.4	6
	5	2022	68	13.6	2.22	9
	5	2022	9	1.8	0.62	2
	5	2022	5	1	0.22	3
	5	2022	14	2.8	0.42	3
	5	2022	26	5.2	1.98	4
	5	2021	16	3.2	0.72	5
	5	2022	59	11.8	2.8	6
	5	2022	9	1.8	1.25	3
	5	2022	8	1.6	1.12	4
	5	2022	15	3	0.72	5
	5	2021	8	1.6	0.43	4
	5	2022	11	2.2	1.51	8
	5	2022	4	0.8	0.35	4
	5	2021	28	5.6	0.91	6
	5	2022	6	1.2	0.4	3
	5	2022	30	6	0.98	4
	5	2022	3	0.6	0.13	2
	5	2021	34	6.8	2.07	4
	5	2022	2	0.4	0.24	3
	5	2022	10	2	0.63	4
	5	2022	9	1.8	0.27	2
	5	2022	1	0.2	0.97	1
	5	2022	4	0.8	0.73	4
	5	2022	41	8.2	3.79	9
	5	2022	12	2.4	0.9	3
	5	2022	10	2	0.45	4
	5	2022	6	1.2	0.32	2
	5	2022	22	4.4	3.22	4
	5	2021	21	4.2	0.83	4
	5	2022	8	1.6	0.73	2
	5	2022	9	1.8	0.67	3
	5	2022	7	1.4	0.55	2
	5	2021	7	1.4	0.79	2
	5	2022	10	2	0.36	2
	5	2022	38	7.6	1.63	5
	5	2022	29	5.8	4.01	3
	5	2019	1	0.2	0.11	1
	5	2021	58	11.6	4.78	25
	5	2022	1	0.2	0.97	4
	5	2022	13	2.6	4.49	3
	5	2021	57	11.4	4.78	22
	5	2021	20	4	0.86	3
	5	2020	37	7.4	1.15	7
	5	2022	47	9.4	6.06	8
	5	2022	2	0.4	0.19	3
	5	2022	1	0.2	0.17	1
	5	2022	2	0.4	0.12	1
	5	2022	3	0.6	0.39	1
	5	2022	4	0.8	0.58	4
	5	2022	7	1.4	0.98	2
	5	2022	1	0.2	0.19	3
	5	2022	2	0.4	0.06	1
	5	2022	11	2.2	0.95	24
	5	2022	11	2.2	0.66	12
	5	2022	16	3.2	1.6	37
	5	2022	1	0.2	0.21	25
	5	2022	27	5.4	2.41	7
	4	2022	22	5.5	0.82	8
	4	2022	22	5.5	0.82	4
	4	2022	10	2.5	2.09	21
	4	2019	4	1	0.2	10
	4	2022	10	2.5	2.25	19
	4	2020	72	18	4.12	9
	4	2022	0	0	0	6
	4	2022	9	2.3	1.54	6
	4	2022	0	0	0	7
	4	2022	18	4.5	4.11	17
	4	2022	28	7	1.21	16
	4	2021	1	0.3	0.3	5
	4	2022	2	0.5	0.09	5
	4	2021	5	1.3	1.22	8
	4	2022	40	10	2.07	6
	4	2021	25	6.3	1.94	9
	4	2021	16	4	1.28	5
	4	2022	13	3.3	1.22	5
	4	2022	19	4.8	0.64	7
	4	2021	42	10.5	2.1	8
	4	2022	5	1.3	3.16	10
	4	2022	0	0	0	5
	4	2021	9	2.3	0.88	5
	4	2020	8	2	0.34	4
	4	2022	14	3.5	0.66	4
	4	2022	21	5.3	1.13	5
	4	2022	0	0	0	4
	4	2021	0	0	0	1
	4	2022	9	2.3	0.77	5
	4	2022	17	4.3	0.78	2
	4	2022	19	4.8	1.25	7
	4	2021	28	7	1.46	7
	4	2022	9	2.3	0.96	5
	4	2022	6	1.5	0.29	3
	4	2022	11	2.8	0.88	4
	4	2022	15	3.8	0.76	6
	4	2022	2	0.5	0.37	2
	4	2022	1	0.3	0.08	3
	4	2021	9	2.3	0.62	4
	4	2022	16	4	2.38	4
	4	2022	10	2.5	1.42	6
	4	2021	8	2	0.42	4
	4	2021	7	1.8	0.37	6
	4	2022	17	4.3	2.02	7
	4	2022	1	0.3	1.21	6
	4	2022	27	6.8	2.3	4
	4	2022	0	0	0	3
	4	2020	30	7.5	1.47	4
	4	2022	8	2	3.44	6
	4	2022	2	0.5	0.12	2
	4	2022	4	1	0.49	2
	4	2021	15	3.8	0.69	4
	4	2022	26	6.5	0.79	2
	4	2022	10	2.5	1.05	4
	4	2022	1	0.3	0.27	13
	4	2021	9	2.3	0.47	3
	4	2022	17	4.3	1.21	6
	4	2022	19	4.8	2.63	4
	4	2022	6	1.5	0.74	5
	4	2020	52	13	2.56	5
	4	2022	10	2.5	0.55	5
	4	2022	3	0.8	0.13	2
	4	2022	0	0	0	3
	4	2022	1	0.3	0.33	9
	4	2020	15	3.8	0.59	5
	4	2022	9	2.3	1.48	11
	4	2021	12	3	1.21	9
	4	2021	38	9.5	1.63	6
	4	2022	7	1.8	0.3	4
	4	2022	10	2.5	0.63	3
	4	2021	15	3.8	0.53	7
	4	2022	3	0.8	0.35	3
	4	2022	1	0.3	0.07	1
	4	2022	32	8	2.27	7
	4	2022	3	0.8	0.64	2
	4	2021	2	0.5	0.15	1
	4	2021	4	1	0.15	2
	4	2021	22	5.5	0.87	4
	4	2022	44	11	4.77	8
	4	2021	12	3	0.84	2
	4	2020	16	4	0.94	3
	4	2022	20	5	1.56	7
	4	2022	9	2.3	0.34	3
	4	2021	36	9	1.83	5
	4	2022	11	2.8	2.27	2
	4	2022	8	2	0.49	4
	4	2022	12	3	0.55	6
	4	2021	2	0.5	0.18	3
	4	2022	16	4	1.6	3
	4	2022	22	5.5	2.4	4
	4	2022	0	0	0	1
	4	2022	3	0.8	0.37	3
	4	2021	11	2.8	1.21	8
	4	2022	11	2.8	1.29	38
	4	2022	13	3.3	0.73	6
	4	2022	0	0	0	2
	4	2022	9	2.3	0.91	5
	4	2022	13	3.3	2.84	3
	4	2022	1	0.3	0.07	2
	4	2022	34	8.5	1.44	6
	4	2022	24	6	0.91	4
	4	2022	11	2.8	1.28	3
	4	2021	4	1	0.24	2
	4	2022	15	3.8	1.21	6
	4	2022	4	1	0.45	3
	4	2022	8	2	0.97	6
	4	2022	5	1.3	1.07	3
	4	2022	42	10.5	2.62	5
	4	2022	15	3.8	0.57	3
	4	2022	0	0	0	1
	4	2021	16	4	2.78	2
	4	2022	7	1.8	0.77	2
	4	2022	14	3.5	1.41	2
	4	2022	8	2	0.44	3
	4	2022	12	3	0.8	4
	4	2022	2	0.5	0.35	1
	4	2022	19	4.8	1.27	5
	4	2022	6	1.5	0.33	2
	4	2022	53	13.3	1.77	5
	4	2022	8	2	0.91	2
	4	2022	5	1.3	0.62	3
	4	2021	9	2.3	0.39	2
	4	2022	1	0.3	0.34	1
	4	2022	0	0	0	1
	4	2022	16	4	0.66	2
	4	2022	11	2.8	1.53	2
	4	2022	0	0	0	0
	4	2021	8	2	0.36	2
	4	2021	9	2.3	0.84	3
	4	2022	7	1.8	0.79	2
	4	2022	5	1.3	2.55	2
	4	2021	23	5.8	1.89	15
	4	2021	8	2	1.18	2
	4	2022	20	5	3.79	6
	4	2022	0	0	0	2
	4	2022	12	3	3.37	2
	4	2022	4	1	0.78	1
	4	2021	10	2.5	0.89	2
	4	2022	20	5	2.9	3
	4	2022	1	0.3	0.36	1
	4	2022	3	0.8	0.7	1
	4	2022	3	0.8	0.46	1
	4	2022	9	2.3	2.01	2
	4	2022	13	3.3	2.5	2
	4	2022	35	8.8	6.11	3
	4	2022	0	0	0	1
	4	2022	2	0.5	0.16	1
	4	2022	3	0.8	1.16	2
	4	2022	5	1.3	2.93	2
	4	2022	0	0	0	0
	4	2022	7	1.8	0.65	9
	4	2022	0	0	0	8
	4	2022	8	2	0.97	30
	4	2021	7	1.8	1.39	10
	4	2022	108	27	4.35	51
	4	2022	1	0.3	0.27	6
	3	2022	32	10.7	5.55	13
	3	2022	13	4.3	0.67	18
	3	2022	12	4	1.29	6
	3	2021	10	3.3	0.74	13
	3	2021	14	4.7	3.13	13
	3	2021	5	1.7	0.31	15
	3	2020	23	7.7	2.17	5
	3	2020	20	6.7	1.26	13
	3	2022	9	3	0.71	14
	3	2021	6	2	0.97	10
	3	2022	54	18	5.78	12
	3	2022	18	6	1.46	4
	3	2022	5	1.7	1.98	18
	3	2021	0	0	0	8
	3	2022	14	4.7	0.72	9
	3	2022	1	0.3	0.3	2
	3	2022	1	0.3	1.54	4
	3	2021	17	5.7	1.52	7
	3	2020	31	10.3	2.72	7
	3	2022	2	0.7	0.08	6
	3	2021	9	3	1.94	13
	3	2022	2	0.7	0.4	9
	3	2022	8	2.7	1.98	32
	3	2021	15	5	0.93	14
	3	2020	2	0.7	0.21	31
	3	2022	6	2	0.33	17
	3	2021	10	3.3	2.3	66
	3	2022	10	3.3	1.66	31
	3	2021	43	14.3	3.1	8
	3	2021	4	1.3	1.09	8
	3	2022	5	1.7	0.78	7
	3	2020	6	2	1.4	14
© 2023 Elsevier B.V. All rights reserved. SciVal, RELX Group and the RE symbol are trade marks of RELX Intellectual Properties SA, used under license.

## Sheet: Reino Unido
﻿Data set	Top 500 authors, by Scholarly Output
Entity	United Kingdom
Year range	2019 to 2022
Subject classification	ASJC
Filtered by	Communication
Types of publications included	all publication types
Self-citations	included
Data source	Scopus
Date last updated	26 April 2023
Date exported	45050
Name	Scholarly Output	Most recent publication	Citations	Citations per Publication	Field-Weighted Citation Impact	h-index	Scopus author ID	Scopus author profile
	23	2022	424	18.4	3.89	25
	19	2022	98	5.2	2.07	16
	17	2022	255	15	4.15	26
	15	2022	112	7.5	1.9	13
	15	2022	264	17.6	2.86	14
	14	2022	30	2.1	4.84	11
	14	2021	182	13	2.68	38
	13	2022	206	15.8	7.06	14
	13	2022	190	14.6	2.16	110
	12	2022	33	2.8	0.69	10
	12	2022	198	16.5	7.43	16
	12	2021	0	0	0	0
	12	2022	162	13.5	4.03	28
	11	2022	5	0.5	0.74	11
	11	2022	88	8	2.7	13
	11	2022	122	11.1	2.24	33
	11	2022	73	6.6	1.29	14
	10	2022	125	12.5	4.85	14
	10	2022	34	3.4	0.73	13
	10	2022	8	0.8	2.1	14
	10	2022	178	17.8	3.22	14
	10	2019	23	2.3	2.13	10
	9	2022	87	9.7	1.87	14
	9	2022	56	6.2	1.55	9
	9	2022	31	3.4	1.76	5
	9	2022	184	20.4	5.69	27
	8	2021	0	0	0	4
	8	2021	120	15	3.14	15
	8	2022	34	4.3	1.14	9
	8	2022	17	2.1	0.5	16
	8	2022	74	9.3	2.21	59
	8	2022	28	3.5	2.54	8
	8	2022	42	5.3	1.31	14
	8	2022	172	21.5	6.24	21
	8	2022	99	12.4	5.32	19
	8	2021	4	0.5	0.14	22
	8	2022	58	7.3	2.21	68
	8	2021	8	1	0.86	50
	8	2021	108	13.5	2.49	28
	8	2022	63	7.9	1.05	14
	7	2022	8	1.1	3.38	9
	7	2022	26	3.7	1.68	22
	7	2022	128	18.3	3.3	18
	7	2022	67	9.6	5.24	21
	7	2022	28	4	1.23	15
	7	2022	244	34.9	10.15	25
	7	2021	48	6.9	2.99	13
	7	2022	169	24.1	5.5	89
	7	2022	54	7.7	2.2	8
	7	2022	152	21.7	3.69	10
	7	2022	38	5.4	2.68	15
	7	2021	0	0	0	4
	7	2022	215	30.7	9.13	44
	7	2021	0	0	0	3
	7	2022	52	7.4	2.24	9
	7	2022	0	0	0	3
	7	2022	4	0.6	1.18	2
	7	2022	102	14.6	2.27	10
	7	2022	113	16.1	4.34	8
	7	2022	89	12.7	4.18	7
	7	2021	69	9.9	19.19	7
	7	2021	0	0	0	0
	7	2022	63	9	2.02	7
	7	2022	19	2.7	1.04	8
	7	2022	20	2.9	0.93	21
	7	2022	27	3.9	2.04	34
	7	2022	128	18.3	3.3	21
	7	2021	66	9.4	3.98	32
	7	2022	22	3.1	2.24	13
	6	2022	119	19.8	7.1	13
	6	2022	32	5.3	1.38	10
	6	2022	22	3.7	0.91	16
	6	2022	135	22.5	3.46	38
	6	2022	26	4.3	1.96	21
	6	2022	89	14.8	3.66	15
	6	2022	63	10.5	3.25	20
	6	2022	23	3.8	0.61	14
	6	2022	50	8.3	3.47	19
	6	2022	28	4.7	2.55	12
	6	2022	39	6.5	1.92	21
	6	2022	2	0.3	0.5	2
	6	2020	70	11.7	1.88	12
	6	2022	63	10.5	3.54	12
	6	2021	249	41.5	6.32	13
	6	2022	98	16.3	2.22	7
	6	2022	105	17.5	2.95	10
	6	2022	19	3.2	2.86	4
	6	2022	85	14.2	4.04	10
	6	2022	239	39.8	13.12	23
	6	2022	107	17.8	7.07	6
	6	2022	21	3.5	1.56	4
	6	2022	0	0	0	0
	6	2021	60	10	1.8	37
	6	2021	59	9.8	1.7	40
	6	2022	1	0.2	0.2	75
	5	2022	15	3	0.84	17
	5	2021	40	8	1.69	16
	5	2022	51	10.2	1.87	37
	5	2022	28	5.6	12.98	16
	5	2021	0	0	0	6
	5	2022	9	1.8	0.38	20
	5	2022	8	1.6	0.37	41
	5	2021	13	2.6	0.6	23
	5	2021	173	34.6	4.5	20
	5	2022	1	0.2	0.6	8
	5	2022	26	5.2	1.62	7
	5	2021	2	0.4	0.08	2
	5	2022	3	0.6	0.12	6
	5	2022	39	7.8	2.27	13
	5	2021	70	14	2.51	13
	5	2022	8	1.6	0.37	3
	5	2022	82	16.4	2.87	8
	5	2022	23	4.6	0.84	10
	5	2022	22	4.4	1.2	5
	5	2022	6	1.2	2.96	3
	5	2021	25	5	0.88	9
	5	2022	90	18	8.26	8
	5	2020	4	0.8	0.18	3
	5	2022	14	2.8	1.45	9
	5	2022	1	0.2	0.41	1
	5	2021	18	3.6	0.57	15
	5	2022	34	6.8	4.09	10
	5	2022	76	15.2	8.9	16
	5	2022	29	5.8	2.9	4
	5	2021	54	10.8	2.76	26
	5	2022	66	13.2	2.78	10
	5	2022	15	3	0.61	7
	5	2022	118	23.6	14.6	7
	5	2022	27	5.4	1.46	4
	5	2022	10	2	0.63	8
	5	2022	72	14.4	4.74	6
	5	2022	17	3.4	1.7	3
	5	2022	52	10.4	1.76	6
	5	2021	168	33.6	6.57	6
	5	2020	3	0.6	0.17	7
	5	2022	53	10.6	6.72	7
	5	2021	417	83.4	10.23	7
	5	2020	3	0.6	0.16	2
	5	2020	21	4.2	1.29	5
	5	2022	26	5.2	2.27	3
	5	2022	15	3	2.21	2
	5	2022	4	0.8	4.23	1
	5	2022	6	1.2	0.62	1
	5	2022	4	0.8	0.85	14
	5	2022	49	9.8	5.39	25
	5	2021	19	3.8	2.19	23
	5	2022	28	5.6	3.2	48
	5	2019	16	3.2	0.78	43
	5	2022	35	7	7.72	27
	5	2021	29	5.8	1.23	19
	5	2022	31	6.2	2.73	24
	5	2022	59	11.8	5.95	56
	5	2022	47	9.4	3.66	51
	5	2021	73	14.6	3.63	27
	4	2022	25	6.3	1.12	14
	4	2022	5	1.3	0.29	25
	4	2022	32	8	2.29	27
	4	2022	24	6	1.97	8
	4	2021	34	8.5	1.17	18
	4	2022	5	1.3	0.36	18
	4	2021	5	1.3	0.42	11
	4	2021	27	6.8	3.09	13
	4	2022	62	15.5	5.72	23
	4	2021	82	20.5	5.2	28
	4	2022	26	6.5	2.39	23
	4	2022	70	17.5	11.6	13
	4	2019	0	0	0	3
	4	2022	5	1.3	0.73	4
	4	2022	21	5.3	0.63	27
	4	2022	7	1.8	0.55	5
	4	2020	2	0.5	0.21	7
	4	2022	20	5	2.02	9
	4	2022	30	7.5	1.63	11
	4	2022	1	0.3	0.16	4
	4	2020	67	16.8	2.04	7
	4	2020	21	5.3	0.84	3
	4	2022	92	23	5.47	43
	4	2022	3	0.8	0.43	15
	4	2022	0	0	0	7
	4	2022	35	8.8	3.38	19
	4	2021	17	4.3	0.96	27
	4	2022	31	7.8	1.73	29
	4	2021	20	5	1.22	13
	4	2022	8	2	0.5	3
	4	2022	81	20.3	6.07	49
	4	2022	24	6	1.9	10
	4	2021	18	4.5	1.48	13
	4	2022	55	13.8	5.07	16
	4	2022	74	18.5	3.37	12
	4	2021	59	14.8	3.81	7
	4	2022	18	4.5	2.12	13
	4	2022	15	3.8	1.57	17
	4	2022	2	0.5	0.18	3
	4	2022	3	0.8	0.44	3
	4	2022	8	2	1.62	14
	4	2022	16	4	1.2	5
	4	2022	17	4.3	2.21	6
	4	2022	11	2.8	1.13	6
	4	2021	40	10	1.42	12
	4	2022	11	2.8	1.27	11
	4	2022	13	3.3	0.85	19
	4	2021	15	3.8	0.93	6
	4	2021	3	0.8	0.28	2
	4	2020	73	18.3	3.81	8
	4	2021	21	5.3	1.25	7
	4	2022	69	17.3	2.79	7
	4	2021	30	7.5	1.93	4
	4	2022	32	8	3.14	7
	4	2020	32	8	1.34	12
	4	2022	45	11.3	2.52	16
	4	2022	16	4	1.45	21
	4	2022	33	8.3	3.08	8
	4	2021	2	0.5	0.76	4
	4	2022	48	12	3.22	16
	4	2020	17	4.3	0.87	18
	4	2021	24	6	1.26	4
	4	2022	18	4.5	1.56	10
	4	2022	53	13.3	1.73	11
	4	2022	22	5.5	1.14	4
	4	2022	13	3.3	1.76	8
	4	2021	227	56.8	7.87	9
	4	2022	7	1.8	0.45	4
	4	2022	67	16.8	2.31	7
	4	2022	14	3.5	1.17	8
	4	2022	9	2.3	1.02	2
	4	2022	5	1.3	3.9	5
	4	2022	0	0	0	0
	4	2022	31	7.8	2.35	6
	4	2021	37	9.3	3.39	3
	4	2022	14	3.5	1.15	6
	4	2020	4	1	0.37	28
	4	2021	8	2	0.64	2
	4	2022	9	2.3	1.1	5
	4	2022	33	8.3	7.28	10
	4	2022	17	4.3	2.05	3
	4	2022	3	0.8	0.35	12
	4	2022	21	5.3	0.78	9
	4	2022	2	0.5	2.4	1
	4	2022	5	1.3	1.4	2
	4	2021	8	2	0.36	6
	4	2022	33	8.3	2.02	7
	4	2022	6	1.5	0.45	2
	4	2022	18	4.5	0.97	7
	4	2020	43	10.8	1.67	4
	4	2021	2	0.5	0.13	7
	4	2022	26	6.5	2.31	4
	4	2022	34	8.5	1.49	13
	4	2022	84	21	7.74	3
	4	2021	5	1.3	1.21	16
	4	2022	7	1.8	1.12	2
	4	2022	12	3	0.81	3
	4	2022	18	4.5	0.75	4
	4	2022	0	0	0	0
	4	2022	33	8.3	18.03	3
	4	2021	6	1.5	0.42	2
	4	2022	28	7	4.08	4
	4	2022	26	6.5	1.01	8
	4	2022	1	0.3	0.3	1
	4	2022	3	0.8	3.71	1
	4	2022	1	0.3	0.12	1
	4	2022	1	0.3	0.82	1
	4	2021	33	8.3	1.88	7
	4	2022	46	11.5	2.81	21
	4	2021	55	13.8	4.88	24
	4	2020	22	5.5	1.46	33
	4	2021	18	4.5	0.75	15
	4	2022	4	1	0.58	34
	4	2022	10	2.5	0.81	32
	4	2022	62	15.5	5.86	52
	4	2020	52	13	2.2	26
	4	2021	35	8.8	1.55	20
	4	2021	13	3.3	1.21	11
	4	2022	28	7	2.43	51
	4	2021	26	6.5	1.45	17
	4	2022	61	15.3	2.27	9
	4	2022	112	28	18.96	54
	4	2021	17	4.3	0.95	17
	4	2022	29	7.3	1.85	11
	4	2020	35	8.8	2.06	8
	4	2021	84	21	4.28	25
	3	2021	13	4.3	1.3	34
	3	2022	1	0.3	0.24	6
	3	2021	15	5	1.43	25
	3	2022	10	3.3	0.97	21
	3	2019	27	9	1.51	23
	3	2021	71	23.7	5.58	27
	3	2022	6	2	1.52	15
	3	2022	6	2	2.16	12
	3	2022	14	4.7	1.27	15
	3	2020	2	0.7	0.38	13
	3	2022	19	6.3	1.49	11
	3	2021	6	2	0.61	4
	3	2022	28	9.3	2.12	51
	3	2019	6	2	0.53	38
	3	2022	5	1.7	1.09	4
	3	2022	5	1.7	4.32	15
	3	2020	17	5.7	1.21	21
	3	2021	17	5.7	0.86	11
	3	2020	50	16.7	19.06	12
	3	2021	16	5.3	2.59	12
	3	2022	9	3	2.02	13
	3	2021	12	4	11.61	13
	3	2020	6	2	0.7	27
	3	2021	6	2	0.41	9
	3	2019	28	9.3	1.63	19
	3	2022	18	6	1.84	17
	3	2022	14	4.7	1.79	20
	3	2019	4	1.3	0.95	5
	3	2021	4	1.3	0.47	18
	3	2020	27	9	1.74	19
	3	2021	8	2.7	4.04	9
	3	2020	116	38.7	6.3	8
	3	2020	32	10.7	1.69	10
	3	2022	16	5.3	1.06	9
	3	2021	12	4	1.05	6
	3	2021	77	25.7	3.94	6
	3	2022	22	7.3	0.95	3
	3	2022	4	1.3	0.8	9
	3	2022	4	1.3	0.45	6
	3	2021	4	1.3	1.46	5
	3	2021	52	17.3	3.66	13
	3	2022	57	19	6.05	14
	3	2020	4	1.3	0.75	2
	3	2019	7	2.3	0.58	35
	3	2021	3	1	0.47	5
	3	2021	19	6.3	1.59	5
	3	2021	58	19.3	6.67	13
	3	2020	3	1	0.53	4
	3	2021	18	6	2.85	12
	3	2022	8	2.7	0.94	12
	3	2020	10	3.3	2	3
	3	2021	4	1.3	0.62	11
	3	2022	11	3.7	1.9	4
	3	2022	0	0	0	4
	3	2022	27	9	2.84	12
	3	2022	42	14	2.04	50
	3	2022	36	12	2.79	22
	3	2020	134	44.7	16.51	7
	3	2022	3	1	2.14	6
	3	2021	54	18	3.02	8
	3	2021	0	0	0	2
	3	2022	13	4.3	0.75	12
	3	2022	4	1.3	1.19	4
	3	2022	6	2	0.4	10
	3	2022	8	2.7	2.43	6
	3	2022	4	1.3	3.01	5
	3	2022	47	15.7	4.89	12
	3	2022	0	0	0	4
	3	2022	33	11	2.47	24
	3	2022	1	0.3	0.31	4
	3	2022	5	1.7	0.25	4
	3	2021	3	1	0.3	15
	3	2021	19	6.3	1.16	11
	3	2021	10	3.3	0.93	8
	3	2022	7	2.3	1.56	5
	3	2022	1	0.3	0.18	5
	3	2021	73	24.3	3.9	16
	3	2021	5	1.7	0.65	2
	3	2019	20	6.7	0.73	29
	3	2022	10	3.3	0.86	5
	3	2022	0	0	0	6
	3	2021	0	0	0	5
	3	2021	37	12.3	2.79	3
	3	2022	9	3	2.74	22
	3	2022	4	1.3	0.49	2
	3	2022	8	2.7	5.71	18
	3	2021	22	7.3	1.42	17
	3	2022	8	2.7	1.39	7
	3	2021	14	4.7	1.72	6
	3	2022	8	2.7	0.33	4
	3	2022	27	9	1.71	14
	3	2020	64	21.3	3.1	6
	3	2021	1	0.3	0.5	1
	3	2021	35	11.7	6.52	6
	3	2022	26	8.7	1.52	17
	3	2021	35	11.7	6.52	6
	3	2022	0	0	0	2
	3	2022	28	9.3	2.03	6
	3	2022	6	2	2.95	7
	3	2022	5	1.7	0.27	21
	3	2021	12	4	0.6	13
	3	2022	13	4.3	2.45	7
	3	2022	38	12.7	3.36	18
	3	2021	8	2.7	1.9	7
	3	2021	44	14.7	7.34	8
	3	2022	2	0.7	0.42	2
	3	2021	22	7.3	3.95	10
	3	2021	17	5.7	1.84	8
	3	2020	8	2.7	0.75	4
	3	2021	9	3	0.43	7
	3	2019	34	11.3	1.55	7
	3	2022	17	5.7	1.5	17
	3	2021	60	20	3.57	15
	3	2022	14	4.7	1.46	4
	3	2020	21	7	0.84	8
	3	2022	28	9.3	2.48	10
	3	2019	30	10	1.7	8
	3	2021	10	3.3	1.01	5
	3	2022	17	5.7	1.57	13
	3	2021	19	6.3	1.12	19
	3	2021	17	5.7	1.45	5
	3	2022	2	0.7	0.56	4
	3	2020	27	9	2.26	10
	3	2020	50	16.7	2.13	12
	3	2021	4	1.3	0.15	4
	3	2022	4	1.3	2.61	2
	3	2022	0	0	0	3
	3	2022	28	9.3	7	9
	3	2022	9	3	2.74	7
	3	2022	14	4.7	1.74	4
	3	2020	44	14.7	6.38	9
	3	2022	11	3.7	1.19	6
	3	2022	10	3.3	1.81	4
	3	2022	0	0	0	3
	3	2021	4	1.3	0.47	3
	3	2021	10	3.3	1.18	3
	3	2022	3	1	0.66	11
	3	2020	1	0.3	0.09	28
	3	2021	5	1.7	1.63	2
	3	2021	9	3	0.65	3
	3	2022	30	10	2.48	10
	3	2020	1	0.3	0.16	1
	3	2021	138	46	9.84	14
	3	2022	18	6	3.2	3
	3	2021	17	5.7	1.34	3
	3	2022	25	8.3	1.89	3
	3	2022	4	1.3	2.99	2
	3	2022	0	0	0	3
	3	2022	7	2.3	4.7	2
	3	2022	1	0.3	0.3	2
	3	2021	3	1	0.75	1
	3	2021	1	0.3	0.1	8
	3	2020	5	1.7	1.17	3
	3	2021	0	0	0	11
	3	2019	99	33	4.64	44
	3	2022	0	0	0	2
	3	2019	8	2.7	0.51	3
	3	2019	27	9	1.51	7
	3	2022	40	13.3	5.07	3
	3	2021	4	1.3	0.34	3
	3	2021	50	16.7	3.07	4
	3	2022	6	2	1.23	3
	3	2019	16	5.3	1.94	6
	3	2022	27	9	2.37	25
	3	2020	7	2.3	0.33	3
	3	2022	5	1.7	0.48	13
	3	2021	7	2.3	0.32	3
	3	2020	6	2	0.63	2
	3	2022	68	22.7	3.31	2
	3	2022	4	1.3	1.21	7
	3	2022	3	1	1.59	1
	3	2020	10	3.3	1.36	3
	3	2021	4	1.3	0.37	1
	3	2022	54	18	3.05	9
	3	2022	5	1.7	0.52	2
	3	2021	3	1	0.3	2
	3	2022	15	5	4.54	3
	3	2020	1	0.3	0.68	1
	3	2022	23	7.7	1.64	2
	3	2022	26	8.7	9.27	3
	3	2022	0	0	0	0
	3	2022	18	6	4.48	3
	3	2021	4	1.3	1.06	35
	3	2021	60	20	8.17	2
	3	2022	2	0.7	0.87	1
	3	2022	14	4.7	1.79	5
	3	2022	9	3	1.33	2
	3	2020	24	8	1.79	3
	3	2022	4	1.3	1.21	2
	3	2021	20	6.7	2.59	9
	3	2021	0	0	0	3
	3	2020	8	2.7	0.37	15
	3	2020	6	2	1.16	8
	3	2022	1	0.3	0.14	5
	3	2021	35	11.7	3.74	47
	3	2021	17	5.7	1.89	34
	3	2022	13	4.3	1.25	16
	3	2022	27	9	6.2	48
	3	2022	2	0.7	0.36	9
	3	2020	41	13.7	1.67	24
	3	2022	7	2.3	0.37	18
	3	2022	6	2	0.34	21
	3	2022	8	2.7	0.83	19
	3	2021	67	22.3	4.41	15
	3	2021	9	3	0.84	33
	3	2022	5	1.7	0.52	30
	3	2022	15	5	0.94	7
	3	2021	5	1.7	0.45	11
	3	2020	3	1	0.26	51
	3	2022	13	4.3	1.16	15
	3	2021	17	5.7	1	10
	3	2022	20	6.7	1.13	20
	3	2022	129	43	11.58	31
	3	2021	119	39.7	8.14	19
	3	2021	3	1	0.22	4
	3	2022	0	0	0	24
	3	2022	15	5	1.48	34
	3	2022	0	0	0	11
	3	2022	13	4.3	3.67	8
	3	2022	3	1	3.05	49
© 2023 Elsevier B.V. All rights reserved. SciVal, RELX Group and the RE symbol are trade marks of RELX Intellectual Properties SA, used under license.

## Sheet: Estados Unidos
﻿Data set	Top 500 authors, by Scholarly Output
Entity	United States
Year range	2019 to 2022
Subject classification	ASJC
Filtered by	Communication
Types of publications included	all publication types
Self-citations	included
Data source	Scopus
Date last updated	26 April 2023
Date exported	45050
Name	Scholarly Output	Citations	Citations per Publication	Field-Weighted Citation Impact	h-index	Scopus author ID	Scopus author profile
	35	195	5.6	1.43	30
	32	234	7.3	2.41	30
	31	284	9.2	2.08	17
	29	210	7.2	2.91	12
	27	786	29.1	6.11	33
	27	570	21.1	5.66	15
	26	246	9.5	2.77	31
	25	211	8.4	2.18	15
	24	107	4.5	1.04	9
	23	503	21.9	8.17	19
	22	410	18.6	2.65	30
	22	217	9.9	1.93	14
	22	237	10.8	3.62	28
	22	303	13.8	3.13	14
	22	119	5.4	1.18	9
	21	678	32.3	9.99	31
	21	277	13.2	2.65	15
	21	253	12	3.36	22
	21	488	23.2	2.92	44
	20	219	11	2.64	23
	20	172	8.6	2.12	9
	20	129	6.5	2.38	35
	19	78	4.1	1.29	10
	19	124	6.5	1.36	45
	19	320	16.8	3.48	13
	19	220	11.6	1.91	12
	19	102	5.4	1.49	19
	19	224	11.8	2.36	31
	19	19	1	0.59	28
	18	243	13.5	4.28	26
	18	45	2.5	0.43	12
	18	181	10.1	2.32	18
	18	161	8.9	2.61	25
	18	219	12.2	3.22	16
	18	206	11.4	2.23	12
	17	226	13.3	3.05	41
	17	80	4.7	1.91	22
	17	284	16.7	2.53	19
	17	244	14.4	3.03	12
	17	72	4.2	2.28	7
	17	219	12.9	4.39	24
	17	248	14.6	2.78	49
	16	77	4.8	1.3	32
	16	186	11.6	3.48	25
	16	83	5.2	1.59	19
	16	148	9.3	2.82	19
	16	131	8.2	3.15	19
	16	154	9.6	2.6	19
	16	50	3.1	0.83	8
	16	196	12.3	2.71	9
	16	135	8.4	2.88	13
	16	317	19.8	3.87	11
	16	119	7.4	2.76	27
	15	42	2.8	0.7	20
	15	165	11	2.04	24
	15	108	7.2	1.86	16
	15	109	7.3	2.08	16
	15	335	22.3	2.8	28
	15	41	2.7	0.83	12
	15	211	14.1	2.88	16
	15	251	16.7	3.13	14
	15	104	6.9	3.07	9
	15	138	9.2	2.41	10
	15	75	5	1.4	7
	15	115	7.7	2.9	7
	15	76	5.1	1.42	13
	15	116	7.7	3.09	51
	15	18	1.2	0.36	25
	15	85	5.7	1.83	11
	14	27	1.9	0.48	5
	14	6	0.4	0.87	3
	14	74	5.3	1.69	11
	14	139	9.9	3.1	21
	14	62	4.4	1.27	15
	14	144	10.3	3.48	18
	14	107	7.6	1.23	11
	14	268	19.1	4.11	22
	14	95	6.8	1.58	13
	14	187	13.4	2.06	13
	14	206	14.7	3.37	14
	14	136	9.7	2.35	10
	14	85	6.1	1.41	33
	14	34	2.4	0.89	8
	14	89	6.4	1.44	8
	14	83	5.9	3.21	8
	14	83	5.9	1.67	6
	14	119	8.5	2.58	9
	14	168	12	3.7	32
	14	225	16.1	3.34	39
	14	78	5.6	1.78	18
	14	145	10.4	5.57	50
	14	38	2.7	0.6	30
	13	140	10.8	4.03	27
	13	40	3.1	1.3	7
	13	5	0.4	0.27	6
	13	136	10.5	1.8	16
	13	0	0	0	1
	13	64	4.9	0.86	8
	13	25	1.9	0.77	9
	13	142	10.9	3.78	16
	13	126	9.7	2.69	16
	13	48	3.7	0.68	14
	13	178	13.7	3.32	33
	13	149	11.5	2.73	15
	13	31	2.4	0.98	9
	13	130	10	1.98	10
	13	92	7.1	2.42	9
	13	93	7.2	1.46	9
	13	64	4.9	0.92	19
	13	86	6.6	2.18	9
	13	143	11	2.32	16
	13	80	6.2	2.61	4
	13	89	6.8	3.26	5
	13	109	8.4	2.75	20
	13	112	8.6	3.26	23
	13	74	5.7	1.33	18
	13	88	6.8	4.83	51
	13	81	6.2	1.64	35
	12	31	2.6	0.55	22
	12	120	10	1.84	28
	12	79	6.6	1.73	6
	12	122	10.2	2.29	17
	12	37	3.1	0.72	18
	12	119	9.9	1.49	18
	12	195	16.3	2.84	24
	12	52	4.3	0.97	13
	12	57	4.8	1.44	19
	12	44	3.7	1.01	20
	12	84	7	1.57	12
	12	161	13.4	3	15
	12	118	9.8	1.89	12
	12	33	2.8	1.6	4
	12	144	12	4.06	14
	12	183	15.3	3.57	14
	12	85	7.1	1.09	17
	12	40	3.3	1.21	6
	12	129	10.8	1.99	11
	12	176	14.7	3.24	21
	12	196	16.3	3.34	9
	12	89	7.4	1.72	10
	12	77	6.4	1.37	8
	12	125	10.4	1.96	7
	12	28	2.3	0.44	3
	12	40	3.3	1.14	3
	12	123	10.3	1.91	11
	12	236	19.7	5.52	34
	12	67	5.6	0.81	50
	12	146	12.2	2.93	61
	12	80	6.7	2.3	47
	12	25	2.1	0.51	16
	12	100	8.3	1.95	22
	12	51	4.3	0.94	36
	12	67	5.6	1.86	33
	12	127	10.6	1.7	24
	12	49	4.1	0.75	29
	12	84	7	1.5	30
	11	225	20.5	3.66	26
	11	143	13	3.68	25
	11	35	3.2	0.58	14
	11	39	3.5	0.83	30
	11	129	11.7	3.11	19
	11	27	2.5	2.05	46
	11	61	5.5	1.4	16
	11	32	2.9	0.58	10
	11	105	9.5	2.06	15
	11	31	2.8	0.63	22
	11	46	4.2	1.79	23
	11	105	9.5	2.34	37
	11	61	5.5	1.18	8
	11	71	6.5	1.54	19
	11	287	26.1	4.06	12
	11	124	11.3	3.52	28
	11	68	6.2	2.79	6
	11	251	22.8	3.51	15
	11	55	5	1.74	10
	11	27	2.5	0.49	6
	11	342	31.1	11.26	28
	11	56	5.1	0.89	9
	11	30	2.7	0.69	5
	11	129	11.7	4.59	19
	11	70	6.4	2.35	12
	11	63	5.7	1.17	9
	11	72	6.5	2.43	22
	11	18	1.6	0.61	13
	11	109	9.9	2.32	11
	11	43	3.9	1.28	9
	11	18	1.6	0.59	8
	11	102	9.3	1.63	11
	11	738	67.1	6.6	16
	11	122	11.1	2.38	8
	11	209	19	4.37	15
	11	72	6.5	1.96	7
	11	117	10.6	2.44	14
	11	48	4.4	1.23	8
	11	0	0	0	0
	11	378	34.4	6.99	8
	11	0	0	0	2
	11	16	1.5	0.67	12
	11	84	7.6	1.87	59
	11	57	5.2	1.25	36
	11	23	2.1	0.65	12
	10	49	4.9	1.23	9
	10	66	6.6	1.18	14
	10	74	7.4	0.88	28
	10	56	5.6	0.84	19
	10	18	1.8	0.41	5
	10	20	2	0.39	28
	10	69	6.9	1.88	20
	10	125	12.5	2.6	9
	10	42	4.2	1.05	9
	10	87	8.7	3.67	18
	10	60	6	1.15	18
	10	65	6.5	1.56	62
	10	84	8.4	1.6	25
	10	411	41.1	6.92	49
	10	107	10.7	2.21	13
	10	134	13.4	3.96	32
	10	32	3.2	0.59	12
	10	43	4.3	1.69	11
	10	78	7.8	2.06	15
	10	66	6.6	1.69	17
	10	45	4.5	1.25	10
	10	21	2.1	0.33	9
	10	73	7.3	1.75	30
	10	74	7.4	1.15	10
	10	279	27.9	6.05	19
	10	77	7.7	1.48	12
	10	257	25.7	6.18	16
	10	79	7.9	3.55	10
	10	97	9.7	2.57	8
	10	163	16.3	2.72	12
	10	28	2.8	0.81	9
	10	69	6.9	2.64	9
	10	89	8.9	2.24	11
	10	133	13.3	2.01	8
	10	54	5.4	1.35	6
	10	202	20.2	6.5	12
	10	36	3.6	0.89	8
	10	59	5.9	0.92	7
	10	32	3.2	0.92	5
	10	101	10.1	2.09	8
	10	100	10	3.06	23
	10	42	4.2	1.22	7
	10	108	10.8	2.03	11
	10	72	7.2	1.92	8
	10	71	7.1	2.34	9
	10	52	5.2	1.37	6
	10	99	9.9	3.22	8
	10	169	16.9	3.7	7
	10	19	1.9	0.77	3
	10	50	5	2.31	5
	10	37	3.7	0.65	4
	10	68	6.8	4.06	7
	10	110	11	3.62	6
	10	61	6.1	3.47	8
	10	61	6.1	1.33	27
	10	127	12.7	3.48	16
	10	42	4.2	2.51	27
	10	36	3.6	1.17	24
	10	7	0.7	0.07	6
	10	0	0	0	12
	10	128	12.8	2.76	29
	10	132	13.2	2.89	47
	10	28	2.8	0.57	26
	10	104	10.4	1.07	28
	10	1	0.1	0.02	7
	10	104	10.4	2.1	31
	10	29	2.9	0.56	17
	10	60	6	1.4	13
	10	30	3	1.67	18
	9	37	4.1	1.9	19
	9	68	7.6	1.53	20
	9	68	7.6	2.91	29
	9	30	3.3	1.09	4
	9	57	6.3	1.79	16
	9	41	4.6	0.95	8
	9	55	6.1	3.14	25
	9	102	11.3	2.35	17
	9	167	18.6	4.88	19
	9	46	5.1	0.95	15
	9	64	7.1	3.06	15
	9	19	2.1	0.59	16
	9	28	3.1	0.79	8
	9	53	5.9	0.93	14
	9	60	6.7	1.06	11
	9	63	7	2.25	16
	9	270	30	5.75	22
	9	51	5.7	1.61	10
	9	87	9.7	2.51	35
	9	26	2.9	0.39	6
	9	0	0	0	1
	9	38	4.2	0.63	13
	9	168	18.7	4.83	19
	9	236	26.2	3.71	23
	9	66	7.3	2.66	15
	9	89	9.9	2.16	10
	9	64	7.1	2.43	17
	9	152	16.9	2.5	13
	9	115	12.8	2.38	14
	9	60	6.7	1.83	12
	9	36	4	0.91	8
	9	37	4.1	0.62	7
	9	65	7.2	1.2	20
	9	23	2.6	0.64	5
	9	37	4.1	1.09	8
	9	30	3.3	1.32	11
	9	67	7.4	1.29	6
	9	42	4.7	0.83	7
	9	31	3.4	0.73	7
	9	47	5.2	1.35	3
	9	108	12	1.53	8
	9	88	9.8	3.93	11
	9	71	7.9	1.51	9
	9	92	10.2	2.09	11
	9	59	6.6	1.62	11
	9	311	34.6	7.15	14
	9	215	23.9	2.69	7
	9	33	3.7	1.12	6
	9	32	3.6	1.62	4
	9	37	4.1	0.79	10
	9	139	15.4	2.25	11
	9	165	18.3	2.92	8
	9	87	9.7	2.13	8
	9	93	10.3	7.12	4
	9	36	4	0.95	4
	9	53	5.9	1.68	11
	9	35	3.9	1.37	5
	9	62	6.9	2.57	10
	9	53	5.9	1.29	4
	9	83	9.2	2.59	9
	9	26	2.9	1	4
	9	71	7.9	2.39	2
	9	36	4	1.12	4
	9	50	5.6	1.11	17
	9	10	1.1	2.47	2
	9	36	4	2.86	7
	9	36	4	2.92	4
	9	58	6.4	1.41	14
	9	0	0	0	1
	9	47	5.2	1.55	4
	9	102	11.3	6.3	48
	9	19	2.1	0.57	45
	9	18	2	0.8	20
	9	70	7.8	0.89	24
	9	52	5.8	2.56	36
	9	60	6.7	1.06	34
	9	57	6.3	2.09	16
	9	54	6	1.06	50
	9	32	3.6	0.89	20
	9	98	10.9	1.92	22
	8	40	5	2.54	8
	8	248	31	5.71	40
	8	93	11.6	1.77	19
	8	261	32.6	5.37	17
	8	54	6.8	2.17	5
	8	137	17.1	3.22	18
	8	92	11.5	1.84	12
	8	81	10.1	2.88	17
	8	217	27.1	3.6	25
	8	85	10.6	3.25	10
	8	24	3	0.57	13
	8	57	7.1	1.64	48
	8	43	5.4	1.42	28
	8	25	3.1	1.22	7
	8	80	10	2.19	29
	8	40	5	1.56	11
	8	106	13.3	2.72	21
	8	206	25.8	4.43	19
	8	21	2.6	0.69	14
	8	9	1.1	1.34	8
	8	75	9.4	1.13	10
	8	28	3.5	1.07	8
	8	51	6.4	1.45	26
	8	19	2.4	0.52	17
	8	32	4	0.71	11
	8	32	4	1.02	13
	8	184	23	4.19	11
	8	47	5.9	2.54	9
	8	57	7.1	1.59	17
	8	11	1.4	0.32	17
	8	96	12	2.71	20
	8	38	4.8	0.94	21
	8	64	8	1.19	11
	8	84	10.5	1.88	14
	8	24	3	0.73	10
	8	21	2.6	1.49	10
	8	37	4.6	2.59	9
	8	50	6.3	1.77	9
	8	109	13.6	4.32	9
	8	41	5.1	1.9	7
	8	0	0	0	0
	8	42	5.3	1.21	13
	8	62	7.8	1.45	7
	8	49	6.1	1.24	9
	8	53	6.6	1.87	12
	8	99	12.4	2.57	11
	8	18	2.3	0.61	8
	8	185	23.1	2.64	13
	8	34	4.3	0.71	8
	8	33	4.1	0.86	7
	8	54	6.8	2.02	13
	8	97	12.1	2.73	7
	8	67	8.4	1.32	7
	8	17	2.1	0.38	4
	8	29	3.6	0.76	10
	8	61	7.6	1.03	8
	8	35	4.4	0.72	8
	8	14	1.8	0.43	4
	8	28	3.5	0.8	4
	8	56	7	1.49	6
	8	17	2.1	0.72	5
	8	65	8.1	1.96	4
	8	35	4.4	1.67	8
	8	63	7.9	1.9	6
	8	10	1.3	0.87	3
	8	35	4.4	1.29	6
	8	15	1.9	0.61	5
	8	31	3.9	1.92	7
	8	106	13.3	2.79	6
	8	9	1.1	0.52	3
	8	62	7.8	1.81	5
	8	32	4	1.64	7
	8	44	5.5	1.45	14
	8	42	5.3	1.04	7
	8	98	12.3	2.39	8
	8	67	8.4	1.97	16
	8	80	10	1.63	7
	8	124	15.5	1.98	11
	8	103	12.9	3.23	7
	8	36	4.5	0.69	7
	8	9	1.1	0.44	4
	8	28	3.5	1.43	8
	8	43	5.4	1.54	5
	8	57	7.1	1.32	6
	8	31	3.9	0.66	5
	8	116	14.5	5.39	7
	8	54	6.8	1.47	5
	8	41	5.1	1.35	6
	8	125	15.6	5.67	7
	8	1	0.1	0.04	1
	8	15	1.9	1.68	6
	8	48	6	2.31	4
	8	29	3.6	1.84	4
	8	25	3.1	0.8	4
	8	93	11.6	2.83	7
	8	26	3.3	1.08	4
	8	235	29.4	3.32	9
	8	42	5.3	1.41	4
	8	0	0	0	0
	8	10	1.3	0.95	3
	8	13	1.6	0.63	3
	8	48	6	3.55	2
	8	62	7.8	4.43	40
	8	15	1.9	2.9	18
	8	98	12.3	2.39	38
	8	20	2.5	0.99	18
	8	24	3	0.87	19
	8	119	14.9	3.26	41
	8	65	8.1	2.68	40
	8	33	4.1	0.8	13
	8	225	28.1	7.27	33
	8	35	4.4	1.54	33
	8	38	4.8	1.08	14
	8	30	3.8	1.16	41
	8	23	2.9	0.85	20
	8	77	9.6	1.17	35
	8	20	2.5	0.52	30
	8	38	4.8	1.01	44
	8	37	4.6	1.1	18
	8	85	10.6	2.1	29
	8	22	2.8	2.2	45
	8	27	3.4	0.82	17
	7	36	5.1	2.24	16
	7	36	5.1	2.37	29
	7	27	3.9	0.9	36
	7	25	3.6	0.92	14
	7	95	13.6	2.22	19
	7	2	0.3	0.05	8
	7	46	6.6	1.24	13
	7	69	9.9	1.55	22
	7	99	14.1	1.8	20
	7	38	5.4	0.97	38
	7	49	7	1.34	29
	7	76	10.9	2.08	50
	7	5	0.7	0.21	21
	7	8	1.1	0.26	21
	7	32	4.6	1.23	17
	7	43	6.1	1.88	11
	7	21	3	0.36	14
	7	173	24.7	3.59	23
	7	57	8.1	2.94	21
	7	54	7.7	2.13	13
	7	11	1.6	0.55	19
	7	33	4.7	1.01	13
	7	14	2	0.83	22
	7	28	4	0.64	4
	7	23	3.3	0.9	21
	7	19	2.7	0.61	15
	7	20	2.9	1	35
	7	79	11.3	1.88	41
© 2023 Elsevier B.V. All rights reserved. SciVal, RELX Group and the RE symbol are trade marks of RELX Intellectual Properties SA, used under license.
